# Supplementary material for: Search for missing symmetry in the Inorganic Crystal Structure Database (ICSD)
Source: Acta Crystallogr B Struct Sci Cryst Eng Mater. 2024 Sep 17;80(Pt 5):451–5. doi: 10.1107/S2052520624008229 (PMC11457106; doi:10.1107/S2052520624008229)
Supplement: Supplementary file 2 [file b-80-00451-sup2.xlsx]

## Sheet: sorted by space group number
ICSD collection code	Formula	Space group reported in ICSD		Cell volume, Å^3	Number of formula units, Z	Identified space group		Cell volume, Å^3	Number of formula units, Z	Noncentrosymmetric->centrosymmetric	Reference in the ICSD format (journal name, year, volume, first page, last page)	Revised previously	Materials Studio	FINDSYM	AFLOW-SYM
164190	Cu2 (V2 O7)	1	P 1	291	2	2	P -1	291	2	yes	Physical Review B: Condensed Matter and Materials Physics, 2009 79 125201-1 125201-6		2	2	2
248118	Li As Se2	1	P 1	172.5	2	2	P -1	172.5	2	yes	Journal of the American Chemical Society, 2010 132 3484 3495		2	2	2
167057	Na ((Al Si3) O8)	1	P 1	346.2	2	4	P 1 21 1	346.2	2		European Journal of Mineralogy, 2009 21 1325 1334		4	4
237079	N H3 B H3	1	P 1	85.4	2	4	P 1 21 1	85.4	2		Journal of Chemical Physics, 2014 140 244507-1 244507-9		4	4	4
46056	Ca10.974 (P O4)6.012 (O H)3.592	1	P 1	534.1	1	4	P 1 21 1	534.1	1		Acta Crystallographica, Section C: Structural Chemistry, 2022 78 271 279		4	4	4
239024	Ca Al (Al Si) O6	1	P 1	421.9	4	5	C 1 2 1	421.9	4		American Mineralogist, 2015 100 2219 2230		5	5	5
239033	Ca Al (Al Si) O6	1	P 1	421.9	4	5	C 1 2 1	421.9	4		American Mineralogist, 2015 100 2219 2230		5	5	5
40916	Na2 (Ti F6)	1	P 1	353.2	3	5	C 1 2 1	706.4	6		Zeitschrift fuer Kristallographie, 1986 175 269 276		5	5	5
40917	Na2 (Si F6)	1	P 1	342.4	3	5	C 1 2 1	684.8	6		Zeitschrift fuer Kristallographie, 1986 175 269 276		5	5	5
87448	; (K0.776 Na0.181 Ca0.011) (Al0.916 Fe0.016 Mg0.011)2 (Si0.787 Al0.223 Ti0.005)4 O11 ;	1	P 1	965.2	4	5	C 1 2 1	965.2	4		Clay Science, 1998 10 423 441		5	5
134001	Ba2 La0.330 (Nb O3)5	1	P 1	4994.6	16	6	P 1 m 1	4994.6	16		Chemistry of Materials, 2020 32 8492 8501		6	6	6
173579	Cs1 H Si Ti2 O7 (H2 O)	1	P 1	1446.4	8	6	P 1 m 1	1446.4	8		Journal of the American Chemical Society, 2008 130 11689 11694		6	6	6
45798	Ca2.86 Si2.2 O7.085 (H2 O)3.835	1	P 1	73500	8	6	P 1 m 1	73500	8		Journal of Applied Crystallography, 2022 55 133 143		6
612154	Au5 Mn2	1	P 1	233.3	2	6	P 1 m 1	233.3	2		Acta Crystallographica, 1964 17 1485 1486		6	6	6
86231	Li I (D2 O)	1	P 1	156.8	2	6	P 1 m 1	156.8	2		Physica Scripta, 1982 25 780 784		6	6	6
23813	Mg3 (Si2 O5 (O H)4)	1	P 1	357.1	2	8	C 1 m 1	357.1	2		Acta Crystallographica, 1965 19 381 389		8	8	8
403452	Ca0.48 Mg0.48 Mn17.92 O35.6 K0.64 Na0.64	1	P 1	964.8	1	8	C 1 m 1	241.2	0.25		Acta Crystallographica, Section B: Structural Science, Crystal Engineering and Materials2019 75 591 598		8	8
239032	Ca Al (Al Si) O6	1	P 1	421.9	4	9	C 1 c 1	421.9	4		American Mineralogist, 2015 100 2219 2230		9	9	9
156175	(Na0.24 (H2 O)0.72) Mn0.94 O2	1	P 1	100.5	1	10	P 1 2/m 1	100.5	1	yes	American Mineralogist, 2006 91 489 502		10	10
156176	H0.06 (K0.18 (H2 O)0.54) (Mn0.08 (H2 O)0.24) Mn0.88 O2	1	P 1	100.5	1	10	P 1 2/m 1	100.5	1	yes	American Mineralogist, 2006 91 489 502		10	10	10
156177	H0.01 (Na0.24 (H2 O)0.72) (Mn0.167 (H2 O)0.5) Mn0.833 O2	1	P 1	100.5	1	10	P 1 2/m 1	100.5	1	yes	American Mineralogist, 2006 91 489 502		10	10
249584	Mg2.5 (V Mo) O8	1	P 1	1814.4	12	11	P 1 21/m 1	1814.4	12	yes	Inorganic Chemistry, 2007 46 6556 6564		11	11	11
123694	Cr Cl3	1	P 1	224.5	4	12	C 1 2/m 1	224.5	4	yes	Inorganic Chemistry, 2022 61 4852 4864		12	12
133144	Ti3 C2 Br2	1	P 1	153.6	1	12	C 1 2/m 1	307.2	2	yes	ACS Nano, 2021 15 1077 1085		12	164	12
133145	Ti3 C2 Cl2	1	P 1	153.6	1	12	C 1 2/m 1	307.2	2	yes	ACS Nano, 2021 15 1077 1085		12	164	12
133146	Ti3 C2 I2	1	P 1	153.6	1	12	C 1 2/m 1	307.2	2	yes	ACS Nano, 2021 15 1077 1085		12	164	12
151403	Mg Zn5	1	P 1	1404.5	16	12	C 1 2/m 1	702.2	8	yes	Zeitschrift fuer Kristallographie, 1933 86 423 438		12	12	12
38714	Li Ni0.583 Co0.333 Ti0.083 O2	1	P 1	385.7	12	12	C 1 2/m 1	771.4	24	yes	Journal of Alloys and Compounds, 2021 888 , ,		12	2	12
38715	Li Ni0.667 Co0.333 O2	1	P 1	385.7	12	12	C 1 2/m 1	771.4	24	yes	Journal of Alloys and Compounds, 2021 888 , ,		12	12	12
239021	Ca Al (Al Si) O6	1	P 1	421.9	4	13	P 1 2/c 1	421.9	4	yes	American Mineralogist, 2015 100 2219 2230		13	13	13
239036	Ca Al (Al Si) O6	1	P 1	421.9	4	13	P 1 2/c 1	421.9	4	yes	American Mineralogist, 2015 100 2219 2230		13	13	13
239031	Ca Al (Al Si) O6	1	P 1	421.9	4	14	P 1 21/c 1	421.9	4	yes	American Mineralogist, 2015 100 2219 2230		14	14	14
70335	Ag2 S	1	P 1	263.7	4	14	P 1 21/c 1	263.7	4	yes	Journal of Alloys and Compounds, 2023 939 , ,		14	14	14
180096	Ce2 O2 Fe Se2	1	P 1	2240.8	16	28	P m a 2	1120.4	8		Chemical Communications (Cambridge, United Kingdom), 2010 2010 1261 1263			28
196742	V4 D3	1	P 1	119.3	2	28	P m a 2	119.3	2		Journal of Applied Crystallography, 1973 6 206 216		28	28	28
263732	Ce2 Fe O2 Se2	1	P 1	2240.8	16	28	P m a 2	1120.4	8		Chemical Communications (Cambridge, United Kingdom), 2011 47 1261 1263		28	28	28
150889	Fe2 N	1	P 1	118	4	29	P c a 21	118	4		Proceedings of the Royal Society of London, Series A: Mathematical and Physical and Engineering Sciences1948 195 34 40		29	29	29
97008	Ti O2	1	P 1	1577.6	8	35	C m m 2	1577.6	8		Journal of the American Chemical Society, 2003 125 10050 10056		35	35	35
133998	Ba2 La0.330 (Nb O3)5	1	P 1	4929.8	16	40	A m a 2	4929.8	16		Chemistry of Materials, 2020 32 8492 8501		40	40
151402	Mg Zn	1	P 1	1688.7	48	44	I m m 2	844.4	24		Zeitschrift fuer Kristallographie, 1933 86 423 438		44	44	44
134000	Ba3 La3 (Nb O3)5	1	P 1	625.3	2	55	P b a m	625.3	2	yes	Chemistry of Materials, 2020 32 8492 8501		55	55	55
133089	Ca Al2 O4	1	P 1	271.7	4	62	P n m a	271.7	4	yes	Journal of Solid State Chemistry, 2021 293 , ,		62	62	62
137984	Si O2	1	P 1	204.6	4	63	C m c m	409.1	8	yes	American Mineralogist, 2022 107 1353 1360		63	194	63
290661	C	1	P 1	35.4	4	63	C m c m	70.9	8	yes	Journal of Applied Crystallography, 2013 46 1537 1543		63	63	63
133367	Mn	1	P 1	317.5	4	65	C m m m	158.7	2	yes	Journal of Solid State Chemistry, 2020 291 , ,		65	65	65
87183	K O2	1	P 1	322.4	3	71	I m m m	322.4	3	yes	Helvetica Physica Acta, 1976 49 57 90		71	71	71
261647	U16 O35	1	P 1	5178.8	8	146	R 3	15536.5	24		Inorganic Chemistry, 2011 50 6146 6151		146	146
132777	Fe2 O3	1	P 1	805	16	167	R -3 c	301.9	6	yes	Mineralogical Magazine, 2020 84 502 516		167	167	167
168852	Mn2.06 Mg0.08 K0.06 O5.62 (H2 O)0.72	2	P -1	101	1	10	P 1 2/m 1	101	1		American Mineralogist, 2010 95 1608 1616		10		10
168853	Mn2.17 K0.12 O6.31 (H2 O)0.48	2	P -1	100.5	1	10	P 1 2/m 1	100.5	1		American Mineralogist, 2010 95 1608 1616		10		10
168854	Mn2.13 K0.12 O5.3 (H2 O)0.48	2	P -1	100.4	1	10	P 1 2/m 1	100.4	1		American Mineralogist, 2010 95 1608 1616		10		10
150654	Mo0.1 U0.9	2	P -1	81.4	4	11	P 1 21/m 1	40.7	2		Journal of Nuclear Materials, 1966 20 262 268		11	11
36168	W O3	2	P -1	209.4	4	11	P 1 21/m 1	209.4	4		Zeitschrift fuer Kristallographie, 1931 78 484 489		11	11	11
416498	Li B0.5	2	P -1	39	2	12	C 1 2/m 1	77.9	4		Zeitschrift fuer Anorganische und Allgemeine Chemie (1950) (DE), 2006 632 1737 1742		12	12	12
4426	Cd Cu3 (O H)6 (N O3)2 (H2 O)	2	P -1	258.3	1	12	C 1 2/m 1	516.6	2		Helvetica Chimica Acta, 1969 52 2369 2380		12		12
15987	Fe As S	2	P -1	346.8	8	14	P 1 21/c 1	173.4	4		Zeitschrift fuer Kristallographie, 1936 95 83 113		14	14	14
196741	V4 D3	3	P 1 2 1	119.3	2	13	P 1 2/c 1	119.3	2	yes	Journal of Applied Crystallography, 1973 6 206 216		13	13	13
104585	Ir U	4	P 1 21 1	654.6	16	2	P -1	327.3	8	yes	Journal of the Less-Common Metals, 1986 125 167 174		2	2	2
158357	Cu2 (Fe0.73 Al1.27) (As O4)2 (O H)4	4	P 1 21 1	864.3	4	2	P -1	432.1	2	yes	Mineralogical Magazine, 2000 64 25 30		2	2
172040	Pr2 Ba Li Ru O7	4	P 1 21 1	642.4	4	2	P -1	321.2	2	yes	Solid State Sciences, 2006 8 280 288		2	2
172041	La2 Ba Li Ru O7	4	P 1 21 1	651.6	4	2	P -1	325.8	2	yes	Solid State Sciences, 2006 8 280 288		2	2
32022	La3 Re O8	4	P 1 21 1	2671.8	16	2	P -1	1335.9	8	yes	Journal of Solid State Chemistry, 1979 29 267 272		2	2	2
5030	(Al.64 Fe.36)2 Cu2 (As O4)2 (O H)4	4	P 1 21 1	864.3	4	2	P -1	432.1	2	yes	Mineralogical Magazine, 2000 64 25 30		2	2
89853	(((Y4.22 Nd3.78) (H2 O)25) ((U O2)16 O8 (O H)8 (C O3)16)) (H2 O)14	4	P 1 21 1	12357.3	4	2	P -1	6178.6	2	yes	Canadian Mineralogist, 2000 38 153 162		2
150770	Cu3 Ge	4	P 1 21 1	50.5	1	11	P 1 21/m 1	25.2	0.5	yes	Monatshefte fuer Chemie, 1950 81 669 678		11	11
20025	Co Br2 (H2 O)6	4	P 1 21 1	448.5	2	11	P 1 21/m 1	448.5	2	yes	Vestnik Leningradskogo Universiteta, Seriya 4: Fizika, Khimiya, 1961 1961 114 119		11	11	11
260536	Bi16 O18 (Mo O4)6	4	P 1 21 1	953.6	1	11	P 1 21/m 1	953.6	1	yes	Acta Crystallographica, Section B: Structural Crystallography and Crystal Chemistry2009 65 458 466		11	11	11
260538	Bi12 O14 (Mo O4)4	4	P 1 21 1	704.1	1	11	P 1 21/m 1	704.1	1	yes	Acta Crystallographica, Section B: Structural Crystallography and Crystal Chemistry2009 65 458 466		11	11	11
43243	Ta Se3	4	P 1 21 1	343.3	4	11	P 1 21/m 1	343.3	4	yes	Acta Chemica Scandinavica , 1965 19 701 710		11	11	11
87356	Yb2 S3	4	P 1 21 1	752.5	6	11	P 1 21/m 1	752.5	6	yes	Zhurnal Neorganicheskoi Khimii, 1976 21 2838 2840	Cenzual, K., et al. Acta Crystallogr. B 47 (1991): 433-439 (1991), #4->11	11	11	11
35319	(Cr (N H3)6) Cl3	4	P 1 21 1	3310.8	12	12	C 1 2/m 1	3310.8	12	yes	Thesis University Purdue, 1961 1961 1 139 20UPDC		12	12	12
124801	Y Cr O3	4	P 1 21 1	217.5	4	14	P 1 21/c 1	217.5	4	yes	Journal of Applied Crystallography, 2022 55 1465 1474		14	14	14
124802	Y Cr O3	4	P 1 21 1	218.1	4	14	P 1 21/c 1	218.1	4	yes	Journal of Applied Crystallography, 2022 55 1465 1474		14	14	14
199426	Nb Sb2	5	C 1 2 1	268.2	4	12	C 1 2/m 1	268.2	4	yes	Nature (London, United Kingdom), 1964 203 512 512		12	12	12
23380	Cr2.8 Se4	5	C 1 2 1	262.6	2	12	C 1 2/m 1	262.6	2	yes	Journal of Solid State Chemistry, 1980 34 23 30		12	12	12
260537	Bi10 O12 (Mo O4)3	5	C 1 2 1	1156.7	2	12	C 1 2/m 1	1156.7	2	yes	Acta Crystallographica, Section B: Structural Crystallography and Crystal Chemistry2009 65 458 466		12	12	12
260539	Bi14 O16 (Mo O4)5	5	C 1 2 1	1657.1	2	12	C 1 2/m 1	1657.1	2	yes	Acta Crystallographica, Section B: Structural Crystallography and Crystal Chemistry2009 65 458 466		12	12	12
52311	Ta Sb2	5	C 1 2 1	266.5	4	12	C 1 2/m 1	266.5	4	yes	Acta Chemica Scandinavica , 1965 19 95 106		12	12	12
601541	Tl V5 Se7.8	5	C 1 2 1	551.8	2	12	C 1 2/m 1	551.8	2	yes	Materials Research Bulletin, 1986 21 69 76		12	12	12
603658	Tl V5 S8	5	C 1 2 1	479.9	2	12	C 1 2/m 1	479.9	2	yes	Journal of Solid State Chemistry, 1985 59 324 331		12	12	12
610610	Mo (As Ge)	5	C 1 2 1	200.5	4	12	C 1 2/m 1	200.5	4	yes	Journal of Materials Science, 1972 7 344 346		12	12	12
610614	Re (As Ge)	5	C 1 2 1	191.8	4	12	C 1 2/m 1	191.8	4	yes	Journal of Materials Science, 1972 7 344 346		12	12	12
610624	W (As Ge)	5	C 1 2 1	200.6	4	12	C 1 2/m 1	200.6	4	yes	Journal of Materials Science, 1972 7 344 346		12	12	12
611576	W As2	5	C 1 2 1	201.6	4	12	C 1 2/m 1	201.6	4	yes	Acta Chemica Scandinavica , 1966 20 403 416		12	12	12
648187	Ta P2	5	C 1 2 1	189.3	4	12	C 1 2/m 1	189.3	4	yes	Nature (London, United Kingdom), 1964 204 775 775		12	12	12
651260	Tl V5 S8	5	C 1 2 1	486.5	2	12	C 1 2/m 1	486.5	2	yes	Revue de Chimie Minerale, 1978 15 542 551		12	12	12
238548	Li (Mn0.7 Co0.3) B O3	5	C 1 2 1	478.4	8	15	C 1 2/c 1	478.4	8	yes	Inorganic Chemistry, 2015 54 5273 5279		15	15
161458	Ni Ti	6	P 1 m 1	54.5	2	11	P 1 21/m 1	54.5	2	yes	Journal of Materials Science, 2008 43 5905 5923		11	11	11
54341	Mn2 Nd	6	P 1 m 1	240.1	4	11	P 1 21/m 1	240.1	4	yes	Journal of Physics: Condensed Matter, 1992 4 4675 4686		11	11	11
247318	Na (Nb O3)	6	P 1 m 1	238.5	4	26	P m c 21	238.5	4		Journal of the American Chemical Society, 2010 132 8732 8746		26	26	26
118417	Pb0.792 Sr0.168 Fe1.040 O2.529	8	C 1 m 1	61	1	12	C 1 2/m 1	61	1	yes	Inorganic Chemistry, 2013 52 10009 10020		12
150681	Cu V1.72 O4.72	8	C 1 m 1	650.2	4	12	C 1 2/m 1	650.2	4	yes	Journal of Solid State Chemistry, 2003 172 319 326		12	12	12
150682	Cu V1.72 O4.72	8	C 1 m 1	714.5	4	12	C 1 2/m 1	714.5	4	yes	Journal of Solid State Chemistry, 2003 172 319 326		12	12	12
151437	(Ca2 Co O3)0.6181 (Co O2)	8	C 1 m 1	236.8	2	12	C 1 2/m 1	236.8	2	yes	Japanese Journal of Applied Physics, Part 1: Regular Papers, Brief Communications & Review Papers2004 43 6252 6258		12	12	12
151439	((Ca0.92 Bi0.08)2 (Co0.95 Bi0.05) O3) Co O2	8	C 1 m 1	239.5	2	12	C 1 2/m 1	239.5	2	yes	Japanese Journal of Applied Physics, Part 1: Regular Papers, Brief Communications & Review Papers2004 43 6252 6258		12	12
653722	V2 D	8	C 1 m 1	59.4	2	12	C 1 2/m 1	59.4	2	yes	Journal of Applied Crystallography, 1973 6 206 216		12	12	12
251751	Ca Al2 Si3 O10 (H2 O)	9	C 1 c 1	1988.9	8	7	P 1 c 1	994.4	4		Microporous and Mesoporous Materials, 2015 208 171 180		7	7	7
38449	(K C N)0.95 (K Br)0.05	9	C 1 c 1	268	4	8	C 1 m 1	134	2		Physical Review B: Condensed Matter and Materials Physics, 1983 28 3506 3511		8	8	8
38443	K (C N)	9	C 1 c 1	273.7	4	12	C 1 2/m 1	136.9	2	yes	Physical Review B: Condensed Matter and Materials Physics, 1983 28 3506 3511		12	12	12
38444	K (C N)	9	C 1 c 1	256.6	4	12	C 1 2/m 1	128.3	2	yes	Physical Review B: Condensed Matter and Materials Physics, 1983 28 350 3511		12	12	12
38445	K (C N)	9	C 1 c 1	267.4	4	12	C 1 2/m 1	133.7	2	yes	Physical Review B: Condensed Matter and Materials Physics, 1983 28 3506 3511		12	12	12
38448	(K C N)0.95 (K Br)0.05	9	C 1 c 1	276	4	12	C 1 2/m 1	138	2	yes	Physical Review B: Condensed Matter and Materials Physics, 1983 28 3506 3511		12	12
38451	(K C N).9 (K Br)0.1	9	C 1 c 1	250.4	4	12	C 1 2/m 1	125.2	2	yes	Physical Review B: Condensed Matter and Materials Physics, 1983 28 3506 3511		12	12
38452	(K C N)0.9 (K Br)0.1	9	C 1 c 1	250.6	4	12	C 1 2/m 1	125.3	2	yes	Physical Review B: Condensed Matter and Materials Physics, 1983 28 356 3511		12	12
15899	V3 O5	9	C 1 c 1	325.4	4	15	C 1 2/c 1	325.4	4	yes	Acta Chemica Scandinavica , 1959 13 603 603		15	15	15
1996	Fe11 S12	9	C 1 c 1	2845	8	15	C 1 2/c 1	1422.5	4	yes	Acta Crystallographica, Section B: Structural Crystallography and Crystal Chemistry 1975 31 2759 2769		15	15	15
25122	Sr Cl2 (H2 O)2	9	C 1 c 1	119.7	1	15	C 1 2/c 1	119.7	1	yes	Matematisk-Fysiske Meddelelser - Kongelige Danske Videnskabernes Selskab, 1942 20 1 22		15	15	15
40132	Ca Na (Al F6) (H2 O)	9	C 1 c 1	1978.6	16	15	C 1 2/c 1	989.3	8	yes	Canadian Mineralogist, 1983 21 561 566		15	15	15
88252	Zr V2 D1.18	9	C 1 c 1	434.1	8	15	C 1 2/c 1	434.1	8	yes	Journal of Alloys and Compounds, 1999 291 184 189		15	15	15
88253	Zr V2 D1.48	9	C 1 c 1	438.2	8	15	C 1 2/c 1	438.2	8	yes	Journal of Alloys and Compounds, 1999 291 184 189		15	15	15
88254	Zr V2 D1.94	9	C 1 c 1	445.6	8	15	C 1 2/c 1	445.6	8	yes	Journal of Alloys and Compounds, 1999 291 184 189		15	15	15
88255	Zr V2 D2.18	9	C 1 c 1	449.3	8	15	C 1 2/c 1	449.3	8	yes	Journal of Alloys and Compounds, 1999 291 184 189		15	15	15
88256	Hf V2 D1.922	9	C 1 c 1	432.5	8	15	C 1 2/c 1	432.5	8	yes	Journal of Alloys and Compounds, 1999 291 184 189		15	15	15
160323	Mn Ni2 Ga	10	P 1 2/m 1	496.6	10	12	C 1 2/m 1	496.6	10		Materials Science & Engineering, A: Structural Materials: Properties, Microstructure and Processing2008 481 298 301		12	12	12
32714	In Se	10	P 1 2/m 1	208.5	4	12	C 1 2/m 1	208.5	4		Journal of Solid State Chemistry, 1982 43 140 150	Cenzual, K., et al. Acta Crystallogr. B 47 (1991): 433-439 (1991), #10->12	12	12	12
94073	Pb3.5 V4.51 O14.75	10	P 1 2/m 1	359.6	1	12	C 1 2/m 1	179.8	0.5		Neorganicheskie Materialy, 2001 37 331 337		12	12
94562	Sr (Fe (C N)5 (N O)) (H2 O)4	10	P 1 2/m 1	1234.5	4	12	C 1 2/m 1	1234.5	4		Journal of Chemical Crystallography, 2001 31 491 500		12	12	12
28564	Na (Nb O3)	10	P 1 2/m 1	59.2	1	65	C m m m	118.3	2		Kristallografiya 1961 6 218 224		65	65	65
28565	Na (Nb O3)	10	P 1 2/m 1	59.4	1	65	C m m m	118.8	2		Kristallografiya 1961 6 218 224		65	65	65
28566	Na (Nb O3)	10	P 1 2/m 1	59.5	1	65	C m m m	119	2		Kristallografiya 1961 6 218 224		65	65	65
28567	Na (Nb O3)	10	P 1 2/m 1	59.6	1	65	C m m m	119.2	2		Kristallografiya 1961 6 218 224		65	65	65
28568	Na (Nb O3)	10	P 1 2/m 1	59.8	1	65	C m m m	119.6	2		Kristallografiya 1961 6 218 224		65	65	65
28569	Na (Nb O3)	10	P 1 2/m 1	60	1	65	C m m m	120.1	2		Kristallografiya 1961 6 218 224		65	65	65
28570	Na (Nb O3)	10	P 1 2/m 1	60.2	1	65	C m m m	120.3	2		Kristallografiya 1961 6 218 224		65	65	65
28571	Na (Nb O3)	10	P 1 2/m 1	60.2	1	65	C m m m	120.4	2		Kristallografiya 1961 6 218 224		65	65	65
28572	Na (Nb O3)	10	P 1 2/m 1	60.2	1	65	C m m m	120.5	2		Kristallografiya 1961 6 218 224		65	65	65
28573	Na (Nb O3)	10	P 1 2/m 1	60.2	1	65	C m m m	120.4	2		Kristallografiya 1961 6 218 224		65	65	65
28574	Na (Nb O3)	10	P 1 2/m 1	60.2	1	65	C m m m	120.4	2		Kristallografiya 1961 6 218 224		65	65	65
28575	Na (Nb O3)	10	P 1 2/m 1	60.3	1	65	C m m m	120.6	2		Kristallografiya 1961 6 218 224		65	65	65
28576	Na (Nb O3)	10	P 1 2/m 1	60.3	1	65	C m m m	120.7	2		Kristallografiya 1961 6 218 224		65	65	65
28577	Na (Nb O3)	10	P 1 2/m 1	60.4	1	65	C m m m	120.8	2		Kristallografiya 1961 6 218 224		65	65	65
28606	Na (Ta O3)	10	P 1 2/m 1	58.8	1	65	C m m m	117.6	2		Kristallografiya 1962 7 718 723		65	65	65
28607	Na (Ta O3)	10	P 1 2/m 1	59	1	65	C m m m	118	2		Kristallografiya 1962 7 718 723		65	65	65
28608	Na (Ta O3)	10	P 1 2/m 1	59.3	1	65	C m m m	118.5	2		Kristallografiya 1962 7 718 723		65	65	65
28609	Na (Ta O3)	10	P 1 2/m 1	59.6	1	65	C m m m	119.2	2		Kristallografiya 1962 7 718 723		65	65	65
28610	Na (Ta O3)	10	P 1 2/m 1	59.9	1	65	C m m m	119.7	2		Kristallografiya 1962 7 718 723		65	65	65
28611	Na (Ta O3)	10	P 1 2/m 1	60	1	65	C m m m	120	2		Kristallografiya 1962 7 718 723		65	65	65
28612	Na (Ta O3)	10	P 1 2/m 1	60.1	1	65	C m m m	120.2	2		Kristallografiya 1962 7 718 723		65	65	65
28613	Na (Ta O3)	10	P 1 2/m 1	60.2	1	65	C m m m	120.4	2		Kristallografiya 1962 7 718 723		65	65	65
28614	Na (Ta O3)	10	P 1 2/m 1	60.4	1	65	C m m m	120.7	2		Kristallografiya 1962 7 718 723		65	65	65
28909	Y Cr O3	10	P 1 2/m 1	54.5	1	65	C m m m	109	2		Journal of the American Chemical Society, 1954 76 6029 6030		65	65	65
24072	W2 O3 (P O4)2	11	P 1 21/m 1	757.9	4	10	P 1 2/m 1	378.9	2		Acta Chemica Scandinavica , 1960 14 657 676		10	10	10
43488	(Cr (N H3)6) Cl3	11	P 1 21/m 1	3310.8	12	12	C 1 2/m 1	3310.8	12		Thesis University Purdue, 1961 1961 1 139 20UPDC		12	12	12
13278	La O In S2	11	P 1 21/m 1	210.1	2	59	P m m n	210.1	2		Dalton Transactions, 2019 48 12272 12278		59	59	59
13279	Pr O In S2	11	P 1 21/m 1	202.8	2	59	P m m n	202.8	2		Dalton Transactions, 2019 48 12272 12278		59	59	59
13280	Pr O In S2	11	P 1 21/m 1	203.5	2	59	P m m n	203.5	2		Dalton Transactions, 2019 48 12272 12278		59	59	59
13281	Ce O In S2	11	P 1 21/m 1	202.2	2	59	P m m n	202.2	2		Dalton Transactions, 2019 48 12272 12278		59	59	59
13282	Ce O In S2	11	P 1 21/m 1	201.4	2	59	P m m n	201.4	2		Dalton Transactions, 2019 48 12272 12278		59	59	59
13283	Pr O In S2	11	P 1 21/m 1	204.3	2	59	P m m n	204.3	2		Dalton Transactions, 2019 48 12272 12278		59	59	59
13284	La O In S2	11	P 1 21/m 1	209.4	2	59	P m m n	209.4	2		Dalton Transactions, 2019 48 12272 12278		59	59	59
13285	Ce O In S2	11	P 1 21/m 1	200.7	2	59	P m m n	200.7	2		Dalton Transactions, 2019 48 12272 12278		59	59	59
13286	La O In S2	11	P 1 21/m 1	211.1	2	59	P m m n	211.1	2		Dalton Transactions, 2019 48 12272 12278		59	59	59
234654	Ce2 (O1.52 F0.48) Sb1.90 (S Se)2	11	P 1 21/m 1	1000	2	59	P m m n	1000	2		Solid State Communications, 2019 289 38 42		59
150576	Mg Zn2	11	P 1 21/m 1	118.5	2	63	C m c m	237	4		Acta Metallurgica, 1970 18 881 890		63	63	63
117641	Ca2 La3 Sb3 O14	12	C 1 2/m 1	611.1	2	10	P 1 2/m 1	611.1	2		Journal of Solid State Chemistry, 2007 180 3166 3171		10	10	10
117642	Ca2 Pr3 Sb3 O14	12	C 1 2/m 1	598	2	10	P 1 2/m 1	598	2		Journal of Solid State Chemistry, 2007 180 3166 3171		10	10	10
117643	Ca2 Nd3 Sb3 O14	12	C 1 2/m 1	593.9	2	10	P 1 2/m 1	593.9	2		Journal of Solid State Chemistry, 2007 180 3166 3171		10	10	10
117644	Ca2 Y3 Sb3 O14	12	C 1 2/m 1	571	2	10	P 1 2/m 1	571	2		Journal of Solid State Chemistry, 2007 180 3166 3171		10	10
153184	Ca0.832 (Cu0.9 Co0.1) O2	12	C 1 2/m 1	225.5	4	10	P 1 2/m 1	28.2	0.5		Journal of Solid State Chemistry, 2005 178 2973 2979		10	10	10
153186	Ca0.829 (Cu0.85 Co0.15) O2	12	C 1 2/m 1	226.2	4	10	P 1 2/m 1	28.3	0.5		Journal of Solid State Chemistry, 2005 178 2973 2979		10	10	10
171747	Al (P O4)	12	C 1 2/m 1	2866	24	10	P 1 2/m 1	2866	24		Chemistry of Materials, 2006 18 1697 1704		10	10	10
411183	La3 Au4 In7	12	C 1 2/m 1	665	2	10	P 1 2/m 1	665	2		Zeitschrift fuer Anorganische und Allgemeine Chemie (1950) (DE), 2000 626 1773 1777		10	10	10
89837	Co O2	12	C 1 2/m 1	410.5	8	10	P 1 2/m 1	51.3	1		Acta Crystallographica, Section B: Structural Science, 2000 56 173 182		10	10	10
93781	Co0.885 O2	12	C 1 2/m 1	440.6	6	10	P 1 2/m 1	110.1	1		Journal of Solid State Chemistry, 2001 160 322 331		10	10	10
96700	Ca	12	C 1 2/m 1	224.8	4	10	P 1 2/m 1	28.1	0.5		Journal of Solid State Chemistry, 2002 163 540 545		10	10	10
99593	In (Cr0.333 Ti0.667) O3.333	12	C 1 2/m 1	89.5	2	10	P 1 2/m 1	22.4	0.5		Journal of Solid State Chemistry, 2004 177 2644 2648		10	10	10
99895	(Co O2)	12	C 1 2/m 1	152.4	2	10	P 1 2/m 1	38.1	0.5		Solid State Sciences, 2004 6 167 172		10	10	10
169500	(Fe0.59 Ni0.41) Ga Ni2	12	C 1 2/m 1	1000	2	47	P m m m	1000	2		Scripta Materialia, 2010 62 383 386		47
96005	Ca0.824 Cu O2	12	C 1 2/m 1	227.1	4	47	P m m m	28.4	0.5		Journal of the Physical Society of Japan, 2002 71 782 789		47	47	47
76460	Ta3 N5	12	C 1 2/m 1	405.5	4	63	C m c m	405.5	4		Comptes Rendus des Seances de lAcademie des Sciences, Serie B: Sciences Physiques1977 285 17 20		63	63	63
162131	Dy2.4 Ti1.2 O6	12	C 1 2/m 1	275.7	2	65	C m m m	275.7	2		Neorganicheskie Materialy, 2008 44 1496 1503		65
21055	Ba2 (Cu F6)	12	C 1 2/m 1	274.6	2	69	F m m m	549.3	4		Zeitschrift fuer Anorganische und Allgemeine Chemie (1950) (DE), 1967 353 13 25		69	69	69
96004	Ca0.824 Cu O2	12	C 1 2/m 1	187.1	4	69	F m m m	187.1	4		Journal of the Physical Society of Japan, 2002 71 782 789		69	69	69
259245	Li2.5 Ag1.2 Mn8 O16	12	C 1 2/m 1	1000	1	71	I m m m	1000	1		Chemistry of Materials, 2018 30 366 375		71
259246	Li4.5 Ag1.2 Mn8 O16	12	C 1 2/m 1	1000	1	71	I m m m	1000	1		Chemistry of Materials, 2018 30 366 375		71
259244	Li1.2 Ag1.2 Mn8 O16	12	C 1 2/m 1	1000	1	123	P 4/m m m	500	0.5		Chemistry of Materials, 2018 30 366 375		123
26127	K2 (Te Cl6)	12	C 1 2/m 1	521.3	2	139	I 4/m m m	521.3	2		Zeitschrift fuer Kristallographie, 1935 90 341 373		139	139	139
163142	Pb13.51 Sb15.45 S36 O0.59	13	P 1 2/c 1	6525.2	4	10	P 1 2/m 1	3262.6	2		Canadian Mineralogist, 2009 47 3 24		10
77709	W O2.96	13	P 1 2/c 1	2686.2	50	10	P 1 2/m 1	1343.1	25		Inorganic Chemistry, 1966 5 136 142		10	10	10
100539	Fe Ti D	13	P 1 2/c 1	58.6	2	51	P m m a	58.6	2		Materials Research Bulletin, 1978 13 931 946		51	51	51
428585	La Mn0.5 Se O	13	P 1 2/c 1	150.6	2	59	P m m n	150.6	2		Zeitschrift fuer Anorganische und Allgemeine Chemie, 2015 641 529 536		59	59	59
428586	Ce Mn0.5 Se O	13	P 1 2/c 1	147.1	2	59	P m m n	147.1	2		Zeitschrift fuer Anorganische und Allgemeine Chemie, 2015 641 529 536		59	59	59
38568	(Ag0.375 Pb0.25 Sb0.375)8 S8	14	P 1 21/c 1	1500.4	4	11	P 1 21/m 1	375.1	1		Zeitschrift fuer Kristallographie, 1958 110 169 174		11	11
15824	K2 (Cr2 O7)	14	P 1 21/c 1	711.7	4	12	C 1 2/m 1	711.7	4		Kristallografiya 1964 9 44 49		12	12	12
20280	Co Cl2 (H2 O)6	14	P 1 21/c 1	404.5	2	12	C 1 2/m 1	404.5	2		Vestnik Leningradskogo Universiteta, Seriya 4: Fizika, Khimiya, 1958 1958 109 116		12	12	12
20675	Rb2 Pd (N O2)4	14	P 1 21/c 1	472.4	2	12	C 1 2/m 1	472.4	2		Trudy Instituta Kristallografii, Akademiya Nauk SSSR, 1951 6 147 154		12	12	12
22363	Ta3 O9	14	P 1 21/c 1	272.6	1	12	C 1 2/m 1	272.6	1		Kristallografiya 1976 21 937 942		12	12	12
35481	Cs (B5 O8)	14	P 1 21/c 1	685.1	4	12	C 1 2/m 1	685.1	4		Arkiv foer Kemi, 1959 14 451 459		12	12	12
61109	K P H2	14	P 1 21/c 1	166.2	2	12	C 1 2/m 1	166.2	2		Zeitschrift fuer Anorganische und Allgemeine Chemie (1950) (DE), 1985 531 108 118		12	12	12
61110	Rb P H2	14	P 1 21/c 1	186.9	2	12	C 1 2/m 1	186.9	2		Zeitschrift fuer Anorganische und Allgemeine Chemie (1950) (DE), 1985 531 108 118		12	12	12
166737	Cd2 (U O5)	14	P 1 21/c 1	462.7	4	15	C 1 2/c 1	462.7	4		Journal of Inorganic and Nuclear Chemistry, 1964 26 2291 2296		15	15	15
171068	Fe (O H) S O4	14	P 1 21/c 1	336	4	15	C 1 2/c 1	336	4		American Mineralogist, 2005 90 679 686		15	15	15
27443	Pd Br2	14	P 1 21/c 1	657.5	8	15	C 1 2/c 1	328.7	4		Zeitschrift fuer Anorganische und Allgemeine Chemie (1950) (DE), 1966 348 162 167		15	15	15
27659	Ag O	14	P 1 21/c 1	106.8	4	15	C 1 2/c 1	106.8	4		Journal of Inorganic and Nuclear Chemistry, 1960 13 28 31		15	15	15
2848	C F4	14	P 1 21/c 1	265.7	4	15	C 1 2/c 1	265.7	4		Acta Crystallographica, Section B: Structural Crystallography and Crystal Chemistry1972 28 3542 3547		15	15	15
15905	W O3	14	P 1 21/c 1	210	4	57	P b c m	210	4		Acta Chemica Scandinavica , 1953 7 154 158		57	57	57
15464	Pb As2 S4	14	P 1 21/c 1	648.6	4	62	P n m a	648.6	4		Acta Crystallographica, 1961 14 1291 1292		62	62	62
24449	Pb As2 S4	14	P 1 21/c 1	648.6	4	62	P n m a	648.6	4		Schweizerische Mineralogische und Petrographische Mitteilungen, 1961 41 103 116		62	62	62
281366	Y (V4 O8)	14	P 1 21/c 1	281	2	62	P n m a	281	2		Acta Crystallographica, Section B: Structural Science, 2003 59 429 438		62	62	62
281368	Y (V4 O8)	14	P 1 21/c 1	281	2	62	P n m a	281	2		Acta Crystallographica, Section B: Structural Science, 2003 59 429 438		62	62	62
38657	Mg U O4	15	C 1 2/c 1	608	8	10	P 1 2/m 1	76	1		Zeitschrift fuer Naturforschung, Teil B: Anorganische Chemie, Organische Chemie, Biochemie, Biophysik, Biologie1954 9 568 569		10	10	10
121322	Zr Cr2 D3.8	15	C 1 2/c 1	455	8	12	C 1 2/m 1	227.5	4		Zeitschrift fuer Kristallographie - Crystalline Materials, 2020 235 319 332		12	12	12
121725	Mn3 As2	15	C 1 2/c 1	632.6	8	12	C 1 2/m 1	316.3	4		Journal of Solid State Chemistry, 2021 294 , ,		12	12	12
22409	Ba (Sb (O H)6)2 (H2 O)2	15	C 1 2/c 1	1260.4	4	12	C 1 2/m 1	630.2	2		Proceedings of the Royal Netherlands Academy of Sciences and Letters, 1936 39 652 661		12	12	12
24111	Nb12 O29	15	C 1 2/c 1	2290.3	4	12	C 1 2/m 1	1145.1	2		Acta Chemica Scandinavica , 1966 20 871 880		12	12	12
38011	Pb3 (P O4)2	15	C 1 2/c 1	721.5	4	12	C 1 2/m 1	360.7	2		Acta Crystallographica, Section A: Crystal Physics, Diffraction, Theoretical and General Crystallography 1979 35 108 114		12	12	12
45249	Cu (N O3)2 (H2 O)1.5	15	C 1 2/c 1	1259.4	8	12	C 1 2/m 1	629.7	4		Acta Crystallographica, 1958 11 825 826		12	12	12
87942	Co O2	15	C 1 2/c 1	410.5	4	12	C 1 2/m 1	205.2	2		Comptes Rendus de lAcademie des Sciences, Serie IIc: Chimie, 1999 2 409 414		12	12	12
23010	Cr Fe2 Te4	15	C 1 2/c 1	160.7	1	63	C m c m	160.7	1		Izvestiya Akademii Nauk Azerbaidzhanskoi SSR, Seriya Fiziko-Tekhnicheskikh i Matematicheskikh Nauk1977 1977 88 89		63	63
88766	Pr0.2 W O3	16	P 2 2 2	285.9	5	47	P m m m	285.9	5	yes	Journal of Solid State Chemistry, 1999 147 536 544		47	47	47
42887	Li6.45 Mn3 As4	16	P 2 2 2	225.3	1	67	C m m a	225.3	1	yes	Zeitschrift fuer Anorganische und Allgemeine Chemie (1950) (DE), 1968 356 253 272	Cenzual, K., et al. Acta Crystallogr. B 47 (1991): 433-439 (1991), #16->49 or 67	67	67
9868	La0.667 (Mg0.5 W0.5) O3	16	P 2 2 2	484.1	8	67	C m m a	484.1	8	yes	Chemistry Letters, 1979 1979 1215 1218		67	67	67
100537	Fe Ti D	17	P 2 2 21	58.6	2	51	P m m a	58.6	2	yes	Materials Research Bulletin, 1978 13 931 946		51	51	51
100538	Fe Ti H0.69 D0.19	17	P 2 2 21	58.8	2	51	P m m a	58.8	2	yes	Materials Research Bulletin, 1978 13 931 946		51	51
100587	Fe Ti D1.37	17	P 2 2 21	61.2	2	51	P m m a	61.2	2	yes	Materials Research Bulletin, 1979 14 1281 1294		51	51	51
108114	Bi (Mn.93 Zn0.07)	17	P 2 2 21	189.3	4	51	P m m a	189.3	4	yes	Physica Status Solidi A: Applied Research, 1976 34 553 564		51	51
52727	(Mn Bi0.87 Sb0.09)0.69	17	P 2 2 21	184.1	4	51	P m m a	184.1	4	yes	Acta Chemica Scandinavica , 1972 26 175 190		51	51
52728	Mn (Bi0.85 Sb0.15)	17	P 2 2 21	180.1	4	51	P m m a	180.1	4	yes	Physica Status Solidi A: Applied Research, 1976 34 553 564	Cenzual, K., et al. Acta Crystallogr. B 47 (1991): 433-439 (1991), #17->51	51	51
58776	Bi1.9 (Cu0.2 Mn1.8)	17	P 2 2 21	185.2	2	51	P m m a	185.2	2	yes	Physica Status Solidi A: Applied Research, 1976 34 553 564		51	51
58806	Bi Mn	17	P 2 2 21	194	4	51	P m m a	194	4	yes	Physica Status Solidi A: Applied Research, 1976 34 553 564		51	51	51
58814	Bi (Mn.97 Ti.03)	17	P 2 2 21	190.6	4	51	P m m a	190.6	4	yes	Physica Status Solidi A: Applied Research, 1976 34 553 564		51	51
58815	Bi (Mn.93 Zn.07)1.16	17	P 2 2 21	189.3	4	51	P m m a	189.3	4	yes	Physica Status Solidi A: Applied Research, 1976 34 553 564		51	51
602022	Ti Fe H	17	P 2 2 21	58.9	2	51	P m m a	58.9	2	yes	Journal of the Less-Common Metals, 1987 130 69 78		51	51	51
616826	(Mn (Bi0.84 Sb0.09))0.7	17	P 2 2 21	181.4	4	51	P m m a	181.4	4	yes	Acta Chemica Scandinavica , 1972 26 175 190		51	51
653907	(Mn Bi0.86)0.88	17	P 2 2 21	193.8	5	51	P m m a	193.8	5	yes	Acta Chemica Scandinavica , 1972 26 175 190	Cenzual, K., et al. Acta Crystallogr. B 47 (1991): 433-439 (1991), #17->51	51	51	51
81983	U W3 O11	17	P 2 2 21	415.7	2	51	P m m a	415.7	2	yes	Journal of Solid State Chemistry, 1996 121 167 173		51	51	51
71478	Pb2 Sr2 Y Cu3 O8	17	P 2 2 21	460.6	2	53	P m n a	460.6	2	yes	Journal of the Physical Society of Japan, 1992 61 881 890		53	53	53
54376	Nd Si1.817	17	P 2 2 21	236.5	4	74	I m m a	236.5	4	yes	Journal of Magnetism and Magnetic Materials, 1991 97 53 68		74	74	74
26244	Nb8 W9 O47	18	P 21 21 2	5293.2	6	55	P b a m	5293.2	6	yes	Acta Crystallographica, Section B: Structural Crystallography and Crystal Chemistry1969 25 2071 2083		55	55
67974	Cs0.7 (Nb2.7 W2.3) O14	18	P 21 21 2	2306.3	8	55	P b a m	2306.3	8	yes	Ultramicroscopy 1993 52 429 435		55	55
198428	Cs	18	P 21 21 2	119.1	4	57	P b c m	119.1	4	yes	Solid State Physics under Pressure: Recent Advance with Anvil Devices, 1985 1985 127 133 54NMAO		57	57	57
194747	C24 N30 (N H2)6	18	P 21 21 2	1319.8	4	58	P n n m	1319.8	4	yes	Chemistry of Materials, 2015 27 2612 2618		58		58
60570	Cd (S O4)	18	P 21 21 2	145.1	2	59	P m m n	145.1	2	yes	Comptes Rendus Hebdomadaires des Seances de lAcademie des Sciences, 1961 253 997 999		59	59	59
88501	Co (Te Mo O6)	18	P 21 21 2	234.2	2	59	P m m n	234.2	2	yes	Journal of Molecular Catalysis A: Chemical, 1999 145 301 307		59	59	59
9787	Rb Bi (S C N)4	18	P 21 21 2	559.1	2	59	P m m n	559.1	2	yes	Polish Journal of Chemistry, 1978 52 787 791		59	59	59
87496	K Cu F3	19	P 21 21 21	536.3	8	61	P b c a	536.3	8	yes	Journal of the Physical Society of Japan, 1998 67 2488 2494		61	61	61
198427	Cs	19	P 21 21 21	119.1	4	62	P n m a	119.1	4	yes	Solid State Physics under Pressure: Recent Advance with Anvil Devices, 1985 1985 127 133 54NMAO		62	62	62
20564	(K Co (N O2)4) (N H3)2	19	P 21 21 21	966.4	4	62	P n m a	966.4	4	yes	Doklady Akademii Nauk SSSR, 1953 88 461 464		62	62	62
130924	Al3 La	20	C 2 2 21	362	4	63	C m c m	362	4	yes	Acta Crystallographica, Section B: Structural Science, Crystal Engineering and Materials2018 74 370 375		63	63	63
151142	(La S)1.18 V S2	20	C 2 2 21	437.9	4	63	C m c m	437.9	4	yes	Zeitschrift fuer Kristallographie, 1995 210 432 437		63	63	63
25616	Tl2 Al F5	20	C 2 2 21	618.4	4	63	C m c m	618.4	4	yes	Zeitschrift fuer Anorganische und Allgemeine Chemie (1950) (DE), 1937 235 139 147		63	63	63
27670	K2 Zr F6	20	C 2 2 21	524.6	4	63	C m c m	524.6	4	yes	Acta Crystallographica, 1954 7 637 637		63	63	63
36266	Ca Al2 (Si2 O7) (O H)2 (H2 O)	20	C 2 2 21	683.3	4	63	C m c m	683.3	4	yes	Arkiv foer Kemi, Mineralogi och Geologi, 1948 25 1 7		63	63	63
50317	(La S)1.18 (V S2)	20	C 2 2 21	437.6	4	63	C m c m	437.6	4	yes	Zeitschrift fuer Kristallographie, 1997 212 648 655		63	63	63
77832	V S2	20	C 2 2 21	437.6	4	63	C m c m	437.6	4	yes	Zeitschrift fuer Kristallographie, 1997 212 648 655		63	63	63
165303	Na0.089 U0.892 O2.637	21	C 2 2 2	1435.4	6	65	C m m m	1435.4	6	yes	Inorganic Chemistry, 1973 12 3003 3007		65	65
187316	(Bi0.7 La0.3) (Fe O3)	21	C 2 2 2	122.9	2	65	C m m m	122.9	2	yes	Journal of Alloys and Compounds, 2013 554 97 103		65	65
27290	U O3	21	C 2 2 2	337	5	65	C m m m	337	5	yes	Acta Crystallographica, Section B: Structural Crystallography and Crystal Chemistry1972 28 3609 3614		65		65
88866	K Ca2 (Ta3 O10)	21	C 2 2 2	443.4	2	65	C m m m	443.4	2	yes	Key Engineering Materials, 1999 169 231 234		65	65	65
88867	K Ca2 (Ta3 O10)	21	C 2 2 2	434	2	65	C m m m	434	2	yes	Key Engineering Materials, 1999 169 231 234		65	65	65
89009	K Ca2 (Ta3 O10)	21	C 2 2 2	443.4	2	65	C m m m	443.4	2	yes	Materials Research Bulletin, 1999 34 971 982		65	65	65
5457	Ta H.84	21	C 2 2 2	80	4	67	C m m a	80	4	yes	Journal of the Less-Common Metals, 1984 101 523 527		67	67	67
16276	Li5 Ga O4	21	C 2 2 2	386.5	4	68	C c c a	386.5	4	yes	Zeitschrift fuer Anorganische und Allgemeine Chemie (1950) (DE), 1971 381 140 148		68	68	68
188474	Cr2 B	21	C 2 2 2	493.1	16	70	F d d d	493.1	16	yes	Journal of Alloys and Compounds, 2013 569 82 87		70	70	70
150885	(Sr0.058 Ca1.942) Cu2 O3	22	F 2 2 2	543.8	4	69	F m m m	543.8	4	yes	Physical Review B: Condensed Matter and Materials Physics, 2000 62 11667 11676		69	69
150886	Cu O2	22	F 2 2 2	381.3	4	69	F m m m	381.3	4	yes	Physical Review B: Condensed Matter and Materials Physics, 2000 62 11667 11676		69	69	69
157967	((Sr4.57 Ca3.43) Cu8 O12)0.7026 (Cu O2)4	22	F 2 2 2	405.9	1	69	F m m m	405.9	1	yes	Ukrainskii Khimicheskii Zhurnal (Russian Edition), 2006 72 67 74		69	69	69
157968	((Sr1.143 Ca0.857) Cu2 O3)4 ((Cu O2)4)1.423	22	F 2 2 2	577.7	1	69	F m m m	577.7	1	yes	Ukrainskii Khimicheskii Zhurnal (Russian Edition), 2006 72 67 74		69	69
157969	((Sr4.4 Ca3.3 Y0.3) Cu8 O12)0.7026 (Cu O2)4	22	F 2 2 2	404.4	1	69	F m m m	404.4	1	yes	Ukrainskii Khimicheskii Zhurnal (Russian Edition), 2006 72 67 74		69	69	69
157970	((Sr1.1 Ca0.82 Y0.08) Cu2 O3)4 ((Cu O2)4)1.423	22	F 2 2 2	575.6	1	69	F m m m	575.6	1	yes	Ukrainskii Khimicheskii Zhurnal (Russian Edition), 2006 72 67 74		69	69
157971	((Sr4.49 Ca3.37 Pb0.14) Cu8 O12)0.7043 (Cu O2)4	22	F 2 2 2	406.8	1	69	F m m m	406.8	1	yes	Ukrainskii Khimicheskii Zhurnal (Russian Edition), 2006 72 67 74		69	69	69
157972	((Sr1.123 Ca0.843 Pb0.034) Cu2 O3)4 ((Cu O2)4)1.420	22	F 2 2 2	577.6	1	69	F m m m	577.6	1	yes	Ukrainskii Khimicheskii Zhurnal (Russian Edition), 2006 72 67 74		69	69
157973	((Sr4.497 Ca3.371 Bi0.131) Cu8 O12)0.7043 (Cu O2)4	22	F 2 2 2	406.8	1	69	F m m m	406.8	1	yes	Ukrainskii Khimicheskii Zhurnal (Russian Edition), 2006 72 67 74		69	69	69
157974	((Sr1.124 Ca0.843 Bi0.033) Cu2 O3)4 ((Cu O2)4)1.420	22	F 2 2 2	577.6	1	69	F m m m	577.6	1	yes	Ukrainskii Khimicheskii Zhurnal (Russian Edition), 2006 72 67 74		69	69
24733	Pb Bi2 Nb2 O9	22	F 2 2 2	771.6	4	69	F m m m	771.6	4	yes	Arkiv foer Kemi, 1949 1 463 480		69	69	69
54126	Cu O2	22	F 2 2 2	407	4	69	F m m m	407	4	yes	Acta Crystallographica, Section B: Structural Science, 1997 53 113 124		69	69	69
54127	((Bi0.06 Sr0.46 Ca0.48)2 Cu2 O3)7	22	F 2 2 2	579.1	1	69	F m m m	579.1	1	yes	Acta Crystallographica, Section B: Structural Science, 1997 53 113 124		69	69
77826	Cu Sr0.072 O2	22	F 2 2 2	405.9	4	69	F m m m	405.9	4	yes	Acta Chemica Scandinavica, 1993 47 1179 1189		69	69	69
77828	Cu Sr0.082 O2	22	F 2 2 2	405.9	4	69	F m m m	405.9	4	yes	Acta Chemica Scandinavica, 1997 47 1179 1189		69	69	69
85079	(Ca1.942 Sr0.058) Cu2 O3	22	F 2 2 2	546.4	4	69	F m m m	546.4	4	yes	Journal of the Physical Society of Japan, 1997 66 3107 3114		69	69
85080	Cu O2	22	F 2 2 2	383.2	4	69	F m m m	383.2	4	yes	Journal of the Physical Society of Japan, 1997 66 3107 3114		69	69	69
89236	Cu O2	22	F 2 2 2	227.2	4	69	F m m m	227.2	4	yes	Physica C: Superconductivity and Ist Application (Amsterdam, Netherlands), 1999 328 89 103		69	69	69
72007	Ce Ge0.66 Si0.95	22	F 2 2 2	493.6	8	119	I -4 m 2	246.8	4		Journal of Alloys and Compounds, 1992 189 9 15		119	119	119
108558	In Sb	25	P m m 2	55.6	1	51	P m m a	55.6	1	yes	Fizika Tverdogo Tela (Sankt-Petersburg), 1983 25 2968 2974		51	51	51
655298	In Sb	25	P m m 2	54.5	1	51	P m m a	54.5	1	yes	Soviet Physics - Solid State, 1983 25 1712 1715		51	51	51
150572	Au Cu Zn2	25	P m m 2	116.4	2	59	P m m n	116.4	2	yes	Acta Metallurgica, 1966 14 123 129		59	59	59
150574	(Cu2.9 Ni0.1) Al	25	P m m 2	99.4	2	59	P m m n	99.4	2	yes	Acta Metallurgica, 1966 14 123 129		59	59
15105	Li Mn O2	25	P m m 2	73.9	2	59	P m m n	73.9	2	yes	Zeitschrift fuer Anorganische und Allgemeine Chemie (1950) (DE), 1969 368 262 270		59	59	59
151216	Al Cu3	25	P m m 2	99.6	2	59	P m m n	99.6	2	yes	Zhurnal Tekhnicheskoi Fiziki, 1938 8 1959 1972		59	59	59
35002	Fe3 O4	26	P m c 21	589	8	25	P m m 2	294.5	4		Acta Crystallographica, Section B: Structural Crystallography and Crystal Chemistry1982 38 2121 2133		25	25	25
100535	Fe Ti D	26	P m c 21	58.6	2	51	P m m a	58.6	2	yes	Materials Research Bulletin, 1978 13 931 946		51	51	51
100536	Fe Ti D	26	P m c 21	58.6	2	51	P m m a	58.6	2	yes	Materials Research Bulletin, 1978 13 931 946		51	51	51
16834	Cu (Ge O3)	26	P m c 21	119.5	2	51	P m m a	119.5	2	yes	Bulletin des Societes Chimiques Belges, 1954 63 209 216		51	51	51
36295	Pb2 O3	26	P m c 21	326.3	4	67	C m m a	326.3	4	yes	Arkiv foer Kemi, Mineralogi och Geologi, 1945 20 1 31		67	67	67
42434	V4 D2.88	27	P c c 2	124.2	2	49	P c c m	124.2	2	yes	Physica Status Solidi A: Applied Research, 1973 15 267 279	Cenzual, K., et al. Acta Crystallogr. B 47 (1991): 433-439 (1991), #27->49	49	49	49
246979	Mg2 Ni D4	27	P c c 2	543.1	8	56	P c c n	543.1	8	yes	Journal of Solid State Chemistry, 2009 182 2890 2896		56	56	56
71753	I (Bi0.915 Pb0.085)2 (Sr0.93 Pb0.07)2 (Ca0.965 Pb0.035)2 Cu3 O10	28	P m a 2	641.5	2	53	P m n a	641.5	2	yes	Physica C: Superconductivity and Ist Application (Amsterdam, Netherlands), 1992 198 309 317		53	53
82351	Na6 (Co Se4)	29	P c a 21	2097.4	8	36	C m c 21	1048.7	4		Zeitschrift fuer Anorganische und Allgemeine Chemie (1950) (DE), 1995 621 412 416		36	36	36
33691	Fe0.19 Co0.27 Ni0.54 As1.04 S0.96	29	P c a 21	177.7	4	205	P a -3	177.7	4	yes	American Mineralogist, 1982 67 1058 1064		205	205
236138	Ta0.76 Zr0.24 B	31	P m n 21	91.8	4	26	P m c 21	45.9	2		Journal of Phase Equilibria and Diffusion, 2015 36 620 631		26	26
88643	Li V2 O5	31	P m n 21	188.9	2	59	P m m n	188.9	2	yes	Journal of Solid State Chemistry, 1999 146 129 136		59	59	59
136476	B N	31	P m n 21	72.1	4	63	C m c m	72.1	4	yes	IUCrJ -International Union of Crystallography Journal, 2021 8 1018 1023		63	63	63
88642	Li V2 O5	31	P m n 21	402	4	63	C m c m	402	4	yes	Journal of Solid State Chemistry, 1999 146 129 136		63	63	63
27455	K N O3	31	P m n 21	684.2	10	65	C m m m	684.2	10	yes	Zeitschrift fuer Kristallographie, 1962 117 399 410		65	65	65
132011	La Te1.813	31	P m n 21	185.8	2	129	P 4/n m m	185.8	2	yes	Acta Crystallographica, Section C: Structural Chemistry, 2020 76 530 540		129	129	129
166842	(Pb0.9175 La0.055) ((Zr0.975 Ti0.025) O3)	32	P b a 2	563.7	8	65	C m m m	140.9	2	yes	Powder Diffraction, 2002 17 295 300		65	65
166844	(Pb0.945 La0.055) ((Zr0.9616 Ti0.02466) O3)	32	P b a 2	568.3	8	65	C m m m	284.2	4	yes	Powder Diffraction, 2002 17 295 300		65	65
15378	Zn Al2 S4	33	P n a 21	586.6	4	26	P m c 21	146.7	1		Acta Crystallographica, 1967 23 142 147		26	26	26
634667	Mn Ga2 S4	33	P n a 21	589.1	4	26	P m c 21	147.3	1		Comptes Rendus des Seances de lAcademie des Sciences, Serie C: Sciences Chimiques1973 277 1021 1023		26	26	26
25548	Sb (Ta O4)	33	P n a 21	320.9	4	52	P n n a	320.9	4	yes	Zeitschrift fuer Anorganische und Allgemeine Chemie (1950) (DE), 1938 239 57 64		52	52	52
25549	Sb (Sb O4)	33	P n a 21	306.4	4	52	P n n a	306.4	4	yes	Zeitschrift fuer Anorganische und Allgemeine Chemie (1950) (DE), 1938 239 57 64		52	52	52
160273	Zn ((O H)1.38 F0.62)	33	P n a 21	150.2	4	62	P n m a	150.2	4	yes	Journal of Solid State Chemistry, 2007 180 3485 3492		62	62	62
160274	Zn ((O H)1.48 F0.52)	33	P n a 21	150.6	4	62	P n m a	150.6	4	yes	Journal of Solid State Chemistry, 2007 180 3485 3492		62	62	62
168757	Ca	33	P n a 21	39.8	4	62	P n m a	39.8	4	yes	Physical Review B: Condensed Matter and Materials Physics, 2010 81 140106-1 140106-4		62	62	62
23817	Li V2 O5	33	P n a 21	373.2	4	62	P n m a	373.2	4	yes	Acta Crystallographica, 1965 19 432 435		62	62	62
27753	Zn (O H) F	33	P n a 21	150.4	4	62	P n m a	150.4	4	yes	Kristallografiya 1978 23 951 955		62	62	62
31973	Nb2 C	33	P n a 21	167.8	4	62	P n m a	167.8	4	yes	Monatshefte fuer Chemie, 1967 98 34 44		62	62	62
609968	Na Cd As	33	P n a 21	272.5	4	62	P n m a	272.5	4	yes	Zeitschrift fuer Naturforschung, Teil B: Anorganische Chemie, Organische Chemie, Biochemie, Biophysik, Biologie1976 31 1538 1539		62	62	62
63188	Rb2 (Zn Cl4)	33	P n a 21	838.5	4	62	P n m a	838.5	4	yes	Acta Crystallographica, Section B: Structural Science, 1989 45 370 378		62	62	62
45250	Ba Si O3 (H2 O)5.3	33	P n a 21	1612.8	8	63	C m c m	1612.8	8	yes	Acta Crystallographica, 1958 11 371 372		63	63	63
100908	Co (As Se)	34	P n n 2	98	2	58	P n n m	98	2	yes	Inorganic Chemistry, 1975 14 2915 2917		58	58	58
158192	Cr (V O4)	35	C m m 2	339.8	4	25	P m m 2	85	1		Central European Journal of Chemistry, 2006 4 760 772		25	25	25
15954	(Cd (N H3)2) Cl2	35	C m m 2	270.2	2	65	C m m m	270.2	2	yes	Zeitschrift fuer Kristallographie, 1936 94 231 245		65	65	65
15956	Cd (N H3)2 Br2	35	C m m 2	301.9	2	65	C m m m	301.9	2	yes	Zeitschrift fuer Kristallographie, 1936 94 231 245		65	65	65
74269	Y4 Sr8 Cu11 (C O3) O25	35	C m m 2	1319.1	2	65	C m m m	1319.1	2	yes	Physica C: Superconductivity and Ist Application (Amsterdam, Netherlands), 1993 207 65 78		65	65	65
78015	(Y1.3 Ca0.7) Ba4 Cu5 (C O3) O11	35	C m m 2	694.2	2	65	C m m m	694.2	2	yes	Journal of Solid State Chemistry, 1994 108 219 229		65	65
83091	Tl3 Sr8 Cu4 (Cr O4) O15.9	35	C m m 2	1019.4	2	65	C m m m	1019.4	2	yes	Physica C: Superconductivity and Ist Application (Amsterdam, Netherlands), 1996 262 159 167		65	65	65
84637	Tl5 Ba3 Sr5 Cu3 O19	35	C m m 2	1060	2	65	C m m m	1060	2	yes	Journal of Solid State Chemistry, 1997 128 150 155		65	65
85740	Tl3 Sr8 Cu4 (Cr O4) O15.9	35	C m m 2	1019.4	2	65	C m m m	1019.4	2	yes	European Physical Journal: Applied Physics, 1998 1 285 288		65	65	65
95416	Tl0.47 Sr2.53 Co O4.8	35	C m m 2	508.9	4	65	C m m m	508.9	4	yes	Journal of Materials Chemistry, 2002 12 1009 1016		65	65	65
57352	Ag Ca	36	C m c 21	217.8	4	63	C m c m	217.8	4	yes	Acta Crystallographica, 1957 10 775 775		63	63	63
105968	Rh5 V3	38	A m m 2	217.2	2	63	C m c m	217.2	2	yes	Journal of the Less-Common Metals, 1973 31 61 67		63	63	63
162244	P	38	A m m 2	73.2	8	63	C m c m	73.2	8	yes	Physical Review B: Condensed Matter and Materials Physics, 2008 78 054120-1 054120-9		63	63	63
58614	Au2 V	38	A m m 2	191.1	4	63	C m c m	191.1	4	yes	Zeitschrift fuer Metallkunde, 1962 53 433 444	Cenzual, K., et al. Acta Crystallogr. B 47 (1991): 433-439 (1991), #38->63	63	63	63
650517	Rh5 V3	38	A m m 2	217.1	2	63	C m c m	217.1	2	yes	Moscow University Chemistry Bulletin (English Translation), 1977 32 40 42		63	63	63
162243	P	38	A m m 2	73.2	8	65	C m m m	18.3	2	yes	Physical Review B: Condensed Matter and Materials Physics, 2008 78 054120-1 054120-9		65	65	65
230926	(Pb (Mg0.5 W0.5) O3)0.96 (Pb Hf O3)0.04	38	A m m 2	140.2	2	65	C m m m	140.2	2	yes	Journal of the American Ceramic Society, 2019 102 1329 1337		65	65
280987	La S	39	A b m 2	771.5	8	25	P m m 2	192.9	2		Acta Crystallographica, Section B: Structural Science, 2002 58 179 190		25	25	25
71338	Sn Se	39	A b m 2	434.7	4	67	C m m a	434.7	4	yes	Materials Research Bulletin, 1991 26 879 885		67	67	67
105832	Pt2 U	40	A m a 2	223.3	4	63	C m c m	223.3	4	yes	Acta Crystallographica, 1959 12 655 657		63	63	63
52964	Co0.9 Ge2	41	A b a 2	347.8	8	64	C m c a	347.8	8	yes	Zeitschrift fuer Metallkunde, 1950 41 433 441	Cenzual, K., et al. Acta Crystallogr. B 47 (1991): 433-439 (1991), #41->64	64	64	64
76943	Co.875 Ge2	41	A b a 2	344.8	8	64	C m c a	344.8	8	yes	Naturwissenschaften 1948 35 222 222		64	64	64
105793	Pt Sn4	41	A b a 2	467.8	4	68	C c c a	467.8	4	yes	Zeitschrift fuer Metallkunde, 1950 41 298 300	Cenzual, K., et al. Acta Crystallogr. B 47 (1991): 433-439 (1991), #41-68	68	68	68
151194	Au Sn4	41	A b a 2	485	4	68	C c c a	485	4	yes	Zeitschrift fuer Metallkunde, 1950 41 298 300		68	68	68
151195	Pd Sn4	41	A b a 2	472.5	4	68	C c c a	472.5	4	yes	Zeitschrift fuer Metallkunde, 1950 41 298 300		68	68	68
612348	Au Sn4	41	A b a 2	498	4	68	C c c a	498	4	yes	Journal of the Less-Common Metals, 1981 80 P53 P58		68	68	68
616909	Pt (Pb3.5 Bi0.5)	41	A b a 2	536.6	4	68	C c c a	536.6	4	yes	Journal of the Less-Common Metals, 1969 19 223 243		68	68
641053	Ir Sn4	41	A b a 2	451.3	4	68	C c c a	451.3	4	yes	Journal of the Less-Common Metals, 1984 98 L1 L3		68	68	68
648920	Pd Sn4	41	A b a 2	471.1	4	68	C c c a	471.1	4	yes	Journal of the Less-Common Metals, 1985 109 339 344		68	68	68
649677	Pt Sn4	41	A b a 2	465.7	4	68	C c c a	465.7	4	yes	Journal of the Less-Common Metals, 1985 109 339 344		68	68	68
245927	(Ba1.2 Bi2.8) Ti3 Nb1.2 O12	41	A b a 2	1029.7	4	139	I 4/m m m	514.9	2	yes	Solid State Sciences, 2008 10 177 185		139	139
151674	(Sr2 Cu2 O3) (Cu O2)1.429	42	F m m 2	600.9	4	25	P m m 2	75.1	0.5		Physica C: Superconductivity and Ist Application (Amsterdam, Netherlands), 2004 403 290 296		25	25	25
151434	I	42	F m m 2	97.5	4	69	F m m m	97.5	4	yes	Ferroelectrics 2004 305 103 106		69	69	69
9393	Ca1.50 Nd.50 Mn O4	42	F m m 2	341.3	4	69	F m m m	341.3	4	yes	Journal of Solid State Chemistry, 1972 5 57 61		69	69
56053	Y3 Ge5	43	F d d 2	1356.6	8	70	F d d d	1356.6	8	yes	Journal of the Less-Common Metals, 1972 26 53 70		70	70	70
162660	Si O2	43	F d d 2	362.7	8	122	I -4 2 d	181.3	4		Philosophical Magazine , 1975 31 1391 1401		122	122	122
76762	Na2 Mg Al F7	44	I m m 2	515.6	4	74	I m m a	515.6	4	yes	Arkiv foer Kemi, Mineralogi och Geologi, 1945 18 1 7		74	74	74
96437	(Sr0.8 La1.2) (Al0.8 Mg0.2) O4	44	I m m 2	181.2	2	139	I 4/m m m	181.2	2	yes	Journal of Solid State Chemistry, 2003 172 243 251		139	139
68596	Tb Si1.736	46	I m a 2	213.2	4	38	A m m 2	106.6	2		Journal of the Less-Common Metals, 1990 162 197 219		38	38	38
72649	Y Sr2 Cu2 Co O7	46	I m a 2	671.6	4	74	I m m a	671.6	4	yes	Journal of Solid State Chemistry, 1993 103 472 480		74		74
32571	Ba8 Ca Y2 U4 O24	47	P m m m	2593.6	4	69	F m m m	2593.6	4		Zeitschrift fuer Anorganische und Allgemeine Chemie (1950) (DE), 1982 484 177 186		69	69	69
180632	(Li0.1 Na0.4 La0.5) (Nb2 O6)	47	P m m m	120.5	1	123	P 4/m m m	120.5	1		Inorganic Materials, 2011 47 308 312		123	123
190170	La0.56 Li0.32 (Nb2 O6)	47	P m m m	120.2	1	123	P 4/m m m	120.2	1		Inorganic Materials, 2004 40 867 873		123	123
194031	Bi3 Sr Fe4 O11.5	47	P m m m	259.2	1	123	P 4/m m m	259.2	1		Inorganic Chemistry, 2014 53 2171 2180		123	123	123
75696	Ba2 In1.051 Cu0.807 O4.53	47	P m m m	141.5	1	123	P 4/m m m	141.5	1		Physica C: Superconductivity and Ist Application (Amsterdam, Netherlands), 1994 220 119 126		123	123
160744	Cu2.28 (Ta4 O12)	47	P m m m	426.5	2	200	P m -3	426.5	2		Progress in Solid State Chemistry, 2007 35 421 431		200	200	200
28578	Na (Nb O3)	47	P m m m	60.5	1	221	P m -3 m	60.5	1		Kristallografiya 1961 6 218 224		221	221	221
28579	Na (Nb O3)	47	P m m m	60.6	1	221	P m -3 m	60.6	1		Kristallografiya 1961 6 218 224		221	221	221
28580	Na (Nb O3)	47	P m m m	60.7	1	221	P m -3 m	60.7	1		Kristallografiya 1961 6 218 224		221	221	221
28581	Na (Nb O3)	47	P m m m	60.7	1	221	P m -3 m	60.7	1		Kristallografiya 1961 6 218 224		221	221	221
28582	Na (Nb O3)	47	P m m m	60.7	1	221	P m -3 m	60.7	1		Kristallografiya 1961 6 218 224		221	221	221
150604	Nb H0.89	48	P n n n	81.8	4	66	C c c m	81.8	4		Fizika Tverdogo Tela (Sankt-Petersburg), 1968 10 1355 1363	Cenzual, K., et al. Acta Crystallogr. B 47 (1991): 433-439 (1991), #48-66	66	66	66
41973	Ti D0.66	48	P n n n	78.2	4	66	C c c m	78.2	4		Kristallografiya 1974 19 754 758		66	66	66
91478	(Bi0.395 Co0.105) Sr2.5 Co O4.498	48	P n n n	1019.8	8	69	F m m m	1019.8	8		International Journal of Inorganic Materials, 2000 2 687 699		69
434234	Gd Pt Ge2	48	P n n n	612.2	8	71	I m m m	612.2	8		Dalton Transactions, 2018 47 6075 6088		71	71	71
434237	Y Pt Ge2	48	P n n n	605.2	8	71	I m m m	605.2	8		Dalton Transactions, 2018 47 6075 6088		71	71	71
62946	La1.9 Ba0.1 Cu O4	49	P c c m	384.1	4	69	F m m m	384.1	4		Japanese Journal of Applied Physics, Part 2: Letters & Express Letters, 1987 26 380 382		69	69
90920	(Sr0.25 La0.5) (Ti O3)	50	P b a n	234.5	4	65	C m m m	234.5	4		Journal of Solid State Chemistry, 2000 149 360 369		65	65
90921	(Sr0.1 La0.6) (Ti O3)	50	P b a n	234	4	65	C m m m	234	4		Journal of Solid State Chemistry, 2000 149 360 369		65	65
56579	Sr3 (Ru2 O7)	50	P b a n	623.9	4	125	P 4/n b m	623.9	4		Physical Review B: Condensed Matter and Materials Physics, 1998 58 8515 8521		125	125	125
56580	Sr3 (Ru2 O7)	50	P b a n	623.8	4	125	P 4/n b m	623.8	4		Physical Review B: Condensed Matter and Materials Physics, 1998 58 8515 8521		125	125	125
96392	Gd Ba Fe2 O4.999	51	P m m a	235.8	2	47	P m m m	117.9	1		Journal of Solid State Chemistry, 2003 170 9 23		47	47	47
412535	K2 S	51	P m m a	291.7	4	63	C m c m	291.7	4		Solid State Sciences, 2002 4 1077 1081		63	63	63
95730	O0.875 F0.125	51	P m m a	55.2	1	65	C m m m	55.2	1		Solid State Sciences, 2002 4 767 772		65	65
159511	Na2 (Cr O4)	52	P n n a	392.8	4	63	C m c m	392.8	4		Zeitschrift fuer Kristallographie, 1936 94 131 136		63	63	63
31687	Na2 (S O4)	52	P n n a	350.3	4	63	C m c m	350.3	4		Journal of Chemical Physics, 1940 8 290 290		63	63	63
20241	Tl2 (Sb1.5 As0.5) Se4	53	P m n a	220.3	1	65	C m m m	220.3	1		Kristallografiya 1956 1 300 305		65	65
20242	Tl2 (Sb0.5 As1.5) Se4	53	P m n a	204.2	1	65	C m m m	204.2	1		Kristallografiya 1956 1 300 305		65	65
20374	Tl2 Sb2 Se4	53	P m n a	225.7	1	65	C m m m	225.7	1		Doklady Akademii Nauk SSSR, 1956 106 1003 1006		65	65	65
42483	Ag3 Tl Te2	53	P m n a	338.3	2	65	C m m m	338.3	2		Kristallografiya 1972 17 281 283	Cenzual, K., et al. Acta Crystallogr. B 47 (1991): 433-439 (1991), #53->65	65	65	65
651539	Tl Sb Se2	53	P m n a	226.5	2	65	C m m m	226.5	2		Thermochimica Acta, 1990 160 87 92		65	65	65
86938	(Zr0.8 Nb0.2) D	53	P m n a	97.5	4	66	C c c m	97.5	4		Physica B: Condensed Matter (Amsterdam, Netherlands), 1998 241 1255 1257		66	66
9860	Fe4 C0.63	53	P m n a	589.4	12	74	I m m a	589.4	12		Transactions of the Japan Institute of Metals, 1979 20 100 110		74	74	74
27671	(N H4)2 (Zr F6)	55	P b a m	1220.4	8	65	C m m m	305.1	2		Acta Crystallographica, 1954 7 637 637		65	65	65
413670	Y Ba Co Mn O5	55	P b a m	228.5	2	123	P 4/m m m	114.2	1		Solid State Sciences, 2004 6 1195 1204		123	123	123
251128	Pb4 Bi Fe4 O11 Cl	55	P b a m	594.5	2	127	P 4/m b m	594.5	2		Inorganic Chemistry, 2013 52 2208 2218		127	127
251129	Pb4 Bi Fe4 O11 Cl	55	P b a m	599.2	2	127	P 4/m b m	599.2	2		Inorganic Chemistry, 2013 52 2208 2218		127	127
28883	(N H4)6 (Te Mo6 O24) (H2 O)7	56	P c c n	3108.5	4	64	C m c a	3108.5	4		Journal of the American Chemical Society, 1948 70 1291 1292		64	64	64
35000	Fe3 O4	57	P b c m	589	8	74	I m m a	294.5	4		Acta Crystallographica, Section B: Structural Crystallography and Crystal Chemistry1982 38 2121 2133		74	74	74
90184	Sr2 Mn2 O5	58	P n n m	448.4	4	55	P b a m	224.2	2		Journal of Alloys and Compounds, 2000 296 92 97		55	55	55
142332	Ni5.80 Ga Te2	58	P n n m	262.3	2	71	I m m m	262.3	2		Dalton Transactions, 2020 49 15081 15094		71	71	71
142334	Ni5.78 In Te2	58	P n n m	277	2	71	I m m m	277	2		Dalton Transactions, 2020 49 15081 15094		71	71	71
759775	Mg F2	58	P n n m	65.8	2	136	P 42/m n m	65.8	2		Physics and Chemistry of Minerals, 2019 46 987 1002		136	136	136
132010	La Te1.405	59	P m m n	185.5	8	47	P m m m	46.4	2		Acta Crystallographica, Section C: Structural Chemistry, 2020 76 530 540		47	47	47
76409	Mn3 As	59	P m m n	233.7	4	63	C m c m	233.7	4		Monatshefte fuer Chemie, 1951 82 513 525	Cenzual, K., et al. Acta Crystallogr. B 47 (1991): 433-439 (1991), #59->63	63	63	63
49402	Cr S Br	59	P m m n	132.2	2	71	I m m m	132.2	2		Nature Communications, 2022 13 1 10		71	71	71
49403	Cr S Br	59	P m m n	131.9	2	71	I m m m	131.9	2		Nature Communications, 2022 13 1 10		71	71	71
9724	Mn1.9 Co0.1 Sb	59	P m m n	109.4	2	129	P 4/n m m	109.4	2		Inorganics 2018 6 1 12		129	129
9726	Mn1.9 Co0.1 Sb	59	P m m n	108.4	2	129	P 4/n m m	108.4	2		Inorganics 2018 6 1 12		129	129
9729	Mn1.8 Co0.2 Sb	59	P m m n	109.4	2	129	P 4/n m m	109.4	2		Inorganics 2018 6 1 12		129	129
9730	Mn1.8 Co0.2 Sb	59	P m m n	108.5	2	129	P 4/n m m	108.5	2		Inorganics 2018 6 1 12		129	129
15626	K As O H F5	60	P b c n	3065.4	24	57	P b c m	1532.7	12		Zeitschrift fuer Chemie (Stuttgart, Germany), 1967 7 442 443		57	57	57
96244	Ca Mn2 O4	61	P b c a	596.1	8	57	P b c m	298	4		Journal of Alloys and Compounds, 2003 353 5 11		57	57	57
28884	K6 (Te Mo6 O24) (H2 O)7	61	P b c a	3048.6	4	64	C m c a	3048.6	4		Journal of the American Chemical Society, 1948 70 1291 1291		64	64	64
39522	Pd (N H3)2 Cl2	61	P b c a	518.1	4	64	C m c a	518.1	4		Kristallografiya 1991 36 1563 1566		64	64	64
201273	Ta2 O2.2	61	P b c a	132.7	2	139	I 4/m m m	66.3	1		Kristallografiya 1979 24 1254 1258		139	139	139
230890	Sn Se2	62	P n m a	130	8	59	P m m n	65	4		Journal of Applied Physics (Melville, NY, United States), 2018 124 215901-1 215901-11		59	59	59
230891	Sn Se2	62	P n m a	128.1	8	59	P m m n	64.1	4		Journal of Applied Physics (Melville, NY, United States), 2018 124 215901-1 215901-11		59	59	59
230892	Sn Se2	62	P n m a	124.7	8	59	P m m n	62.3	4		Journal of Applied Physics (Melville, NY, United States), 2018 124 215901-1 215901-11		59	59	59
150633	Ce Zn3	62	P n m a	320.9	4	63	C m c m	320.9	4		Journal of the Less-Common Metals, 1970 22 253 264	Cenzual, K., et al. Acta Crystallogr. B 47 (1991): 433-439 (1991), #62->63	63	63	63
1882	Mn0.997 Co0.974 Ge	62	P n m a	153.8	4	63	C m c m	153.8	4		Acta Crystallographica, Section B: Structural Crystallography and Crystal Chemistry1975 31 1187 1190		63	63	63
248476	Am	62	P n m a	54.1	4	63	C m c m	54.1	4		Physical Review B: Condensed Matter and Materials Physics, 2001 63 214101-1 214101-10		63	63	63
41651	Ba F2	62	P n m a	172.9	4	63	C m c m	172.9	4		Physical Review B: Condensed Matter and Materials Physics, 1995 52 13247 13256		63	63	63
60751	V0.48 Ti0.52 As	62	P n m a	134.3	4	63	C m c m	134.3	4		Acta Chemica Scandinavica, Series A: Physical and Inorganic Chemistry, 1986 40 17 22		63	63
610048	Co As	62	P n m a	101.3	4	63	C m c m	101.3	4		Periodico di Mineralogia, 1957 26 345 383		63	63	63
138762	Gd H2 Br	62	P n m a	446.5	8	65	C m m m	223.3	4		Physical Review Materials, 2021 5 , ,		65	65	65
15170	K Hg F3	62	P n m a	343	4	65	C m m m	171.5	2		Zeitschrift fuer Anorganische und Allgemeine Chemie (1950) (DE), 1969 369 212 216		65	65	65
23155	K Ag F3	62	P n m a	321.9	4	65	C m m m	161	2		Monatshefte fuer Chemie, 1971 102 1340 1350		65	65	65
419709	Sr0.30 Ca0.70 Ag	62	P n m a	224.3	8	65	C m m m	112.2	4		Zeitschrift fuer Anorganische und Allgemeine Chemie (1950) (DE), 2008 634 2255 2266		65	65
6047	K Pd F3	62	P n m a	305.4	4	65	C m m m	152.7	2		Zeitschrift fuer Anorganische und Allgemeine Chemie (1950) (DE), 1974 408 115 120		65	65	65
9736	Mn1.8 Co0.2 Sb	62	P n m a	215.6	4	65	C m m m	107.8	2		Inorganics 2018 6 1 12		65	65
9737	Mn1.9 Co0.1 Sb	62	P n m a	216.8	4	65	C m m m	108.4	2		Inorganics 2018 6 1 12		65	65
9738	Mn1.8 Co0.2 Sb	62	P n m a	217.1	4	65	C m m m	108.5	2		Inorganics 2018 6 1 12		65	65
172011	Gd0.333 Sr0.667 Fe O2.96	62	P n m a	228.9	4	74	I m m a	228.9	4		Journal of Solid State Chemistry, 2006 179 898 908		74	74
17492	Tl Cu2 O2	62	P n m a	299.1	4	74	I m m a	299.1	4		Zeitschrift fuer Anorganische und Allgemeine Chemie, 2020 646 308 311		74	74	74
22404	Tl (Re O4)	62	P n m a	435.3	4	74	I m m a	435.3	4		Proceedings of the Royal Netherlands Academy of Sciences and Letters, 1933 36 523 528		74	74	74
29206	Tl (Re O4)	62	P n m a	432.9	4	74	I m m a	432.9	4		Zeitschrift fuer Kristallographie, 1937 97 300 322		74	74	74
420579	Cd2 Sr	62	P n m a	346.9	4	74	I m m a	346.9	4		Zeitschrift fuer Naturforschung, B: A Journal of Chemical Sciences, 2009 64 471 486		74	74	74
89852	(Na0.536 Ce0.209 Sr0.255) ((Ti0.944 Nb0.056) O3)	62	P n m a	235.9	4	127	P 4/m b m	117.9	2		Canadian Mineralogist, 2000 38 145 152		127	127
93779	Co O2	63	C m c m	293.3	4	51	P m m a	73.3	1		Journal of Solid State Chemistry, 2001 160 322 331		51	51	51
246486	Ag Sb Te2	63	C m c m	90.7	2	65	C m m m	45.3	1		Physical Review B: Condensed Matter and Materials Physics, 2005 72 060101-1 060101-4		65	65	65
259975	Pr1.6 Ca0.3 Ni O4	64	C m c a	355.6	4	69	F m m m	355.6	4		Solid State Ionics, 2018 317 234 243		69	69
154898	(Nd1.67 Sr0.33) Ni O4	64	C m c a	357.8	4	139	I 4/m m m	178.9	2		Journal of Magnetism and Magnetic Materials, 2006 305 71 75		139	139
155912	La3 Li (Ti4 O12)	65	C m m m	466.7	2	47	P m m m	116.7	0.5		Solid State Ionics, 2006 177 1145 1148		47	47	47
41442	Bi2 (Sr2 Ca) Cu2 O9	66	C c c m	892.5	4	69	F m m m	892.5	4		Physical Review B: Condensed Matter and Materials Physics, 1990 42 4228 4239		69	69	69
63426	Ti D1.7	66	C c c m	81.2	4	69	F m m m	81.2	4		Acta Metallurgica, 1988 36 2267 2273		69	69	69
62117	V6 O13	67	C m m a	873.6	4	69	F m m m	873.6	4		Journal of Solid State Chemistry, 1985 56 318 324		69	69	69
15676	Ca Bi O F (C O3)	67	C m m a	390.4	4	129	P 4/n m m	195.2	2		Czechoslovak Journal of Physics, 1960 10 195 207		129	129	129
62849	Pb O	67	C m m a	159	4	129	P 4/n m m	79.5	2		Journal of Solid State Chemistry, 1985 57 343 350		129	129	129
169746	(Sr0.9 Ca0.1)3 (Ru2 O7)	68	C c c a	623.2	4	69	F m m m	623.2	4		Physical Review B: Condensed Matter and Materials Physics, 2010 82 024417-1 024417-8		69	69
169747	(Sr0.7 Ca0.3)3 (Ru2 O7)	68	C c c a	616.2	4	69	F m m m	616.2	4		Physical Review B: Condensed Matter and Materials Physics, 2010 82 024417-1 024417-8		69	69
169748	(Sr0.62 Ca0.38)3 (Ru2 O7)	68	C c c a	618	4	69	F m m m	618	4		Physical Review B: Condensed Matter and Materials Physics, 2010 82 024417-1 024417-8		69	69
252521	Ca2 Sr Mn2 O7	68	C c c a	546.2	4	139	I 4/m m m	273.1	2		Journal of the American Chemical Society, 2016 138 5479 5482		139	139
252522	Ca Sr2 Mn2 O7	68	C c c a	561.7	4	139	I 4/m m m	280.8	2		Journal of the American Chemical Society, 2016 138 5479 5482		139	139
153188	Ca0.827 (Cu0.8 Co0.2) O2	69	F m m m	226.9	4	47	P m m m	28.4	0.5		Journal of Solid State Chemistry, 2005 178 2973 2979		47	47	47
153190	Ca0.823 (Cu0.75 Co0.25) O2	69	F m m m	227.7	4	47	P m m m	28.5	0.5		Journal of Solid State Chemistry, 2005 178 2973 2979		47	47	47
153192	Ca0.819 (Cu0.7 Co0.3) O2	69	F m m m	228.8	4	47	P m m m	28.6	0.5		Journal of Solid State Chemistry, 2005 178 2973 2979		47	47	47
54128	((Bi0.04 Sr0.96)2 Cu2 O3)4	69	F m m m	603.3	1	47	P m m m	75.4	0.12		Acta Crystallographica, Section B: Structural Science, 1997 53 113 124		47	47
55461	Ca (Cu.65 Co.35 O2)1.25	69	F m m m	229.2	4	47	P m m m	28.6	0.5		Journal of Applied Crystallography, 2004 37 823 831		47	47	47
95947	Ca0.82 (Cu0.65 Co0.35 O2)	69	F m m m	225.5	4	47	P m m m	28.2	0.5		Chemistry of Materials, 2002 14 4904 4909		47	47	47
167050	Sr Sm2 (Sc2 O7)	69	F m m m	657.8	4	139	I 4/m m m	328.9	2		Dopovidi Natsionalnoi Akademii Nauk Ukraini, 2009 2009 155 161		139	139
193281	Eu (Fe0.82 Co0.18)2 As2	69	F m m m	368.1	4	139	I 4/m m m	184	2		Physical Review B: Condensed Matter and Materials Physics, 2013 88 214516-1 214516-7		139	139
193282	Eu (Fe0.82 Co0.18)2 As2	69	F m m m	369.1	4	139	I 4/m m m	184.6	2		Physical Review B: Condensed Matter and Materials Physics, 2013 88 214516-1 214516-7		139	139
193599	Ba Fe2 (As0.71 P0.29)2	69	F m m m	393.3	4	139	I 4/m m m	196.7	2		Physical Review B: Condensed Matter and Materials Physics, 2014 90 104513-1 104513-9		139	139
193600	Ba Fe2 (As0.69 P0.31)2	69	F m m m	393	4	139	I 4/m m m	196.5	2		Physical Review B: Condensed Matter and Materials Physics, 2014 90 104513-1 104513-9		139	139
193601	Ba Fe2 (As0.65 P0.35)2	69	F m m m	391.4	4	139	I 4/m m m	195.7	2		Physical Review B: Condensed Matter and Materials Physics, 2014 90 104513-1 104513-9		139	139
193602	Ba Fe2 (As0.63 P0.37)2	69	F m m m	390.6	4	139	I 4/m m m	195.3	2		Physical Review B: Condensed Matter and Materials Physics, 2014 90 104513-1 104513-9		139	139
193603	Ba Fe2 (As0.4 P0.6)2	69	F m m m	381.1	4	139	I 4/m m m	190.5	2		Physical Review B: Condensed Matter and Materials Physics, 2014 90 104513-1 104513-9		139	139
193604	Ba Fe2 (As0.21 P0.79)2	69	F m m m	373.4	4	139	I 4/m m m	186.7	2		Physical Review B: Condensed Matter and Materials Physics, 2014 90 104513-1 104513-9		139	139
25444	Ho Ni2 B2 C	69	F m m m	258.8	4	139	I 4/m m m	129.4	2		Physical Review B, 2019 100 , ,		139	139	139
50052	Bi2 Sr0.75 Pb1.25 Nb2 Ti O12	69	F m m m	1008.2	4	139	I 4/m m m	504.1	2		Materials Research Bulletin, 1997 32 351 369		139	139
64633	Bi1.8 Ca1.2 Sr1.8 Cu2.2 O8.22	69	F m m m	892.6	4	139	I 4/m m m	446.3	2		Japanese Journal of Applied Physics, Part 2: Letters & Express Letters, 1988 27 584 586		139	139
241312	(Ni0.4 Cu0.6) Cr2 O4	70	F d d d	567.8	8	141	I 41/a m d	283.9	4		Physical Review B: Condensed Matter and Materials Physics, 2015 91 024407-1 024407-12		141	141
241313	(Ni0.2 Cu0.8) Cr2 O4	70	F d d d	564.8	8	141	I 41/a m d	282.4	4		Physical Review B: Condensed Matter and Materials Physics, 2015 91 024407-1 024407-12		141	141
241314	Cu Cr2 O4	70	F d d d	562.1	8	141	I 41/a m d	281.1	4		Physical Review B: Condensed Matter and Materials Physics, 2015 91 024407-1 024407-12		141	141	141
668	Li Mn2 O4	70	F d d d	625.2	8	141	I 41/a m d	312.6	4		European Journal of Inorganic Chemistry, 2019 2019 4835 4845		141	141
669	Li Mn2 O4	70	F d d d	594.2	8	141	I 41/a m d	297.1	4		European Journal of Inorganic Chemistry, 2019 2019 4835 4845		141	141
670	Li Mn2 O4	70	F d d d	625.3	8	141	I 41/a m d	312.6	4		European Journal of Inorganic Chemistry, 2019 2019 4835 4845		141	141
230740	Zn Cr2 Se4	70	F d d d	1153.1	8	227	F d -3 m	1153.1	8		Physical Review B, 2017 95 134401-1 134401-10		227	227	227
24930	Hg Pt3 O6	71	I m m m	471.9	4	65	C m m m	235.9	2		Advances in Chemistry Series, 1971 98 39 53		65	65	65
24931	Cd Pt3 O6	71	I m m m	465.1	4	65	C m m m	232.6	2		Advances in Chemistry Series, 1971 98 39 53		65	65	65
27678	Ag (N C O)	72	I b a m	238.1	4	65	C m m m	119	2		Journal of the Chemical Society, 1959 1959 2499 2502		65	65	65
87789	(Bi0.5 Ag0.5) (Ti O3)	72	I b a m	237.8	4	140	I 4/m c m	237.8	4		Chemistry of Materials, 1999 11 177 183		140	140
117456	(Nb2 O5)2 (W O3)7	75	P 4	2309.5	4	83	P 4/m	2309.5	4	yes	Acta Crystallographica, Section A: Crystal Physics, Diffraction, Theoretical and General Crystallography 1974 30 22 29		83	83
150180	(Nb7 W5) O32	75	P 4	1167.2	2	83	P 4/m	1167.2	2	yes	Journal of Solid State Chemistry, 1999 143 33 40		83	83
134962	Fe O	75	P 4	81.7	4	99	P 4 m m	40.9	2		Inorganic Chemistry, 2021 60 7062 7069		99	99	99
201759	Bi2 (Bi Pb) W O8 Cl	75	P 4	217.4	1	99	P 4 m m	217.4	1		Journal of Solid State Chemistry, 1986 62 92 104		99	99
20832	Pd1.5 H2	75	P 4	27.9	1	99	P 4 m m	27.9	1		Kristallografiya 1980 25 1162 1168		99	99	99
28643	Tl (S C N)	75	P 4	85.9	1	99	P 4 m m	85.9	1		Gazzetta Chimica Italiana, 1934 64 400 409		99	99	99
32570	Ba3 Sb Re O9	75	P 4	229	1	99	P 4 m m	229	1		Zeitschrift fuer Anorganische und Allgemeine Chemie (1950) (DE), 1982 484 173 176		99	99	99
69870	Ca2 Fe O3 Cl	75	P 4	202.1	2	99	P 4 m m	202.1	2		Journal of Solid State Chemistry, 1991 92 496 513		99	99	99
17012	H2 S	77	P 42	188.6	4	84	P 42/m	188.6	4	yes	Journal of the Physical Society of Japan, 1964 19 328 343		84	84	84
27032	H2 S	77	P 42	187.5	4	136	P 42/m n m	187.5	4	yes	Nature (London, United Kingdom), 1969 224 905 907		136	136	136
27033	D2 S	77	P 42	186	4	136	P 42/m n m	186	4	yes	Nature (London, United Kingdom), 1969 224 905 907		136	136	136
52874	Ce D2.034	79	I 4	342.5	8	107	I 4 m m	342.5	8		Journal of Physics C: Solid State Physics, 1984 17 1575 1583		107	107	107
52875	Ce D2.045	79	I 4	341.9	8	107	I 4 m m	341.9	8		Journal of Physics C: Solid State Physics, 1984 17 1575 1583		107	107	107
85282	Y3 Ni4 B4 C3	79	I 4	323.5	2	107	I 4 m m	323.5	2		Physica C: Superconductivity and Ist Application (Amsterdam, Netherlands), 1997 291 332 340		107	107	107
84839	U3 (Ga2.12 Ge1.88) Ge	79	I 4	661.8	4	108	I 4 c m	661.8	4		Journal of Solid State Chemistry, 1997 131 72 77		108	108
24623	Th H2	79	I 4	84.6	2	139	I 4/m m m	84.6	2	yes	Acta Crystallographica, 1952 5 22 26		139	139	139
24624	Zr H2	79	I 4	55.1	2	139	I 4/m m m	55.1	2	yes	Acta Crystallographica, 1952 5 22 26		139	139	139
196811	Nb As	80	I 41	139.2	4	109	I 41 m d	139.2	4		Acta Chemica Scandinavica , 1964 18 1180 1195		109	109	109
27040	Nb As	80	I 41	139.2	4	109	I 41 m d	139.2	4		Nature (London, United Kingdom), 1964 203 512 512		109	109	109
252332	Cs Bi2 Ti1.93 Ta1.07 O10	81	P -4	232.4	1	115	P -4 m 2	232.4	1		Chemistry of Materials, 2016 28 2424 2432		115	115
39315	Ca (Au F6)2	81	P -4	212.3	1	115	P -4 m 2	212.3	1		Zhurnal Neorganicheskoi Khimii, 1990 35 1970 1977		115	115	115
15962	(N H4) (Hg Cl3)	81	P -4	140.4	1	123	P 4/m m m	140.4	1	yes	Zeitschrift fuer Kristallographie, 1938 100 208 211		123	123	123
37372	K (N D2)	81	P -4	113.4	2	129	P 4/n m m	113.4	2	yes	Atomkernenergie 1977 29 41 47		129	129	129
15099	Na Cu O	82	I -4	367.4	8	87	I 4/m	367.4	8	yes	Zeitschrift fuer Anorganische und Allgemeine Chemie (1950) (DE), 1969 367 275 280		87	87	87
15100	Rb Cu O	82	I -4	531	8	87	I 4/m	531	8	yes	Zeitschrift fuer Anorganische und Allgemeine Chemie (1950) (DE), 1969 367 275 280		87	87	87
25695	K Cu O	82	I -4	474.3	8	87	I 4/m	474.3	8	yes	Zeitschrift fuer Anorganische und Allgemeine Chemie (1950) (DE), 1968 360 113 116		87	87	87
25745	Cs Ag O	82	I -4	648.2	8	87	I 4/m	648.2	8	yes	Zeitschrift fuer Anorganische und Allgemeine Chemie (1950) (DE), 1968 358 241 256		87	87	87
25590	Li S H	82	I -4	380.3	8	121	I -4 2 m	380.3	8		Zeitschrift fuer Anorganische und Allgemeine Chemie (1950) (DE), 1954 275 79 93		121	121	121
4222	Cs (B (O H)4) (H2 O)2	82	I -4	317.2	2	121	I -4 2 m	317.2	2		Latvijas PSR Zinatnu Akademijas Vestis, Kimijas Serija, 1974 1974 401 405		121	121	121
200267	P O N	82	I -4	149.6	4	122	I -4 2 d	149.6	4		Latvijas PSR Zinatnu Akademijas Vestis, Kimijas Serija, 1977 1977 632 632		122	122	122
35303	Cu In2 Te3 Cl	82	I -4	471.6	2	122	I -4 2 d	471.6	2		Zeitschrift fuer Naturforschung, Teil B: Anorganische Chemie, Organische Chemie1983 38 155 160		122	122
35304	Cu In2 Te3 Br	82	I -4	471.8	2	122	I -4 2 d	471.8	2		Zeitschrift fuer Naturforschung, Teil B: Anorganische Chemie, Organische Chemie1983 38 155 160		122	122
35305	Cu In2 Te3 I	82	I -4	470.6	2	122	I -4 2 d	470.6	2		Zeitschrift fuer Naturforschung, Teil B: Anorganische Chemie, Organische Chemie1983 38 155 160		122	122
35306	Cu In2 Se3 Br	82	I -4	383.8	2	122	I -4 2 d	383.8	2		Zeitschrift fuer Naturforschung, Teil B: Anorganische Chemie, Organische Chemie1983 38 155 160		122	122
43006	Cs (Au O)	82	I -4	636.9	8	139	I 4/m m m	636.9	8	yes	Zeitschrift fuer Anorganische und Allgemeine Chemie (1950) (DE), 1968 359 36 40		139	139	139
90640	Ba La2 Mn S5	82	I -4	876.6	4	140	I 4/m c m	876.6	4	yes	Journal of Materials Chemistry, 2000 10 2183 2185		140	140	140
95267	Ba La2 Co S5	82	I -4	849.9	4	140	I 4/m c m	849.9	4	yes	Journal of Materials Chemistry, 2002 12 631 634		140	140	140
40769	Zr2 Pd D3	83	P 4/m	134.3	2	123	P 4/m m m	134.3	2		Journal of the Less-Common Metals, 1987 129 115 121		123	123	123
56879	Bi2 (Bi Pb) W O8 Cl	83	P 4/m	217.4	1	123	P 4/m m m	217.4	1		Journal of Solid State Chemistry, 1986 62 92 104		123	123
644541	Nb4 N3	83	P 4/m	82.8	1	123	P 4/m m m	41.4	0.5		Journal of Applied Physics (Melville, NY, United States), 1974 45 1389 1389		123	123	123
34601	K H3 Te O5	84	P 42/m	450.1	4	83	P 4/m	112.5	1		Zeitschrift fuer Anorganische und Allgemeine Chemie (1950) (DE), 1965 334 225 234		83	83	83
90516	Sr2 Fe0.97 Mo0.99 O5.96	84	P 42/m	245.9	2	87	I 4/m	245.9	2		Journal of Physics: Condensed Matter, 2000 12 8295 8308		87	87	87
90517	Sr2 Fe0.97 Mo0.99 O5.96	84	P 42/m	246.3	2	87	I 4/m	246.3	2		Journal of Physics: Condensed Matter, 2000 12 8295 8308		87	87	87
90519	Sr2 Fe0.97 Mo0.94 O5.81	84	P 42/m	246.2	2	87	I 4/m	246.2	2		Journal of Physics: Condensed Matter, 2000 12 8295 8308		87	87	87
90520	Sr2 Fe0.97 Mo0.94 O5.81	84	P 42/m	247.2	2	87	I 4/m	247.2	2		Journal of Physics: Condensed Matter, 2000 12 8295 8308		87	87	87
117646	Pr Se1.85	85	P 4/n	144.4	2	129	P 4/n m m	144.4	2		Journal of Solid State Chemistry, 2007 180 496 509		129	129	129
161279	Tb Fe As (O0.9 F0.1)	85	P 4/n	124.4	2	129	P 4/n m m	124.4	2		Chemical Communications (Cambridge, United Kingdom), 2008 3634 3634 3635		129	129
281602	Gd1 S1.82	85	P 4/n	120.4	2	129	P 4/n m m	120.4	2		Acta Crystallographica, Section B: Structural Science, 2003 59 709 719		129	129	129
28230	Ag I	85	P 4/n	125.9	2	129	P 4/n m m	125.9	2		Journal of Chemical Physics, 1968 48 2446 2450		129	129	129
29124	P Cl5	85	P 4/n	626.3	4	129	P 4/n m m	626.3	4		Nature (London, United Kingdom), 1940 145 149 149		129	129	129
33654	Fe Se0.89 S0.11	85	P 4/n	80.2	2	129	P 4/n m m	80.2	2		Journal of Alloys and Compounds, 2021 860 , ,		129	129
413247	Nd0.6 Gd0.4 Se1.839	85	P 4/n	278.6	2	129	P 4/n m m	278.6	2		Journal of Solid State Chemistry, 2004 177 1598 1606		129	129	129
420787	La Se1.85	85	P 4/n	301.3	2	129	P 4/n m m	301.3	2		Zeitschrift fuer Kristallographie, 2009 224 568 579		129	129	129
420788	Nd Se1.83	85	P 4/n	285.4	2	129	P 4/n m m	285.4	2		Zeitschrift fuer Kristallographie, 2009 224 568 579		129	129	129
420789	Ce Se1.83	85	P 4/n	295.7	2	129	P 4/n m m	295.7	2		Zeitschrift fuer Kristallographie, 2009 224 568 579		129	129	129
420790	Sm Se1.85	85	P 4/n	277.5	2	129	P 4/n m m	277.5	2		Zeitschrift fuer Kristallographie, 2009 224 568 579		129	129	129
56880	Ca2 Fe O3 Cl	85	P 4/n	202.1	2	129	P 4/n m m	202.1	2		Journal of Solid State Chemistry, 1991 92 496 513		129	129	129
85758	Rb (Nb As O5) Cl	85	P 4/n	340.7	2	129	P 4/n m m	340.7	2		Inorganic Chemistry, 1998 37 1507 1512		129	129	129
169451	Zr H	86	P 42/n	105.4	4	131	P 42/m m c	52.7	2		Journal of Alloys and Compounds, 2011 509 1211 1216		131	131	131
56181	Ti H	86	P 42/n	81.5	4	131	P 42/m m c	40.8	2		Acta Metallurgica, 1984 32 1799 1807		131	131	131
56197	Zr D	86	P 42/n	104.1	4	131	P 42/m m c	52	2		Advances in Chemistry Series, 1963 39 87 98		131	131	131
25536	Na (Sb (O H)6)	86	P 42/n	509.1	4	134	P 42/n n m	509.1	4		Zeitschrift fuer Anorganische und Allgemeine Chemie (1950) (DE), 1938 238 241 254		134	134	134
25537	Ag (Sb (O H)6)	86	P 42/n	521.5	4	134	P 42/n n m	521.5	4		Zeitschrift fuer Anorganische und Allgemeine Chemie (1950) (DE), 1938 238 241 254		134	134	134
27650	Fe (Ge (O H)6)	86	P 42/n	425.8	4	134	P 42/n n m	425.8	4		Neues Jahrbuch fuer Mineralogie, Monatshefte, 1959 1959 67 69		134	134	134
180469	Li Ga O2	87	I 4/m	34.7	1	139	I 4/m m m	34.7	1		Journal of Applied Physics (Melville, NY, United States), 2010 108 083531-1 083531-9		139	139	139
193713	(Hf3 N4)0.67	87	I 4/m	63.7	1	139	I 4/m m m	63.7	1		Journal of the American Chemical Society, 2013 135 9503 9511		139	139	139
193714	(Hf3 N4)0.67	87	I 4/m	51.9	1	139	I 4/m m m	51.9	1		Journal of the American Chemical Society, 2013 135 9503 9511		139	139	139
197659	U (C1.70 N0.06)	87	I 4/m	73	2	139	I 4/m m m	73	2		Colloques Internationaux du Centre National de la Recherche Scientifique, 1971 1971 265 275		139	139
230073	Sr2 Mn Mo O6	87	I 4/m	255.7	2	139	I 4/m m m	255.7	2		Journal of Superconductivity and Novel Magnetism, 2018 31 865 871		139	139
230074	(Sr1.98 Bi0.02) Mn Mo O6	87	I 4/m	255.4	2	139	I 4/m m m	255.4	2		Journal of Superconductivity and Novel Magnetism, 2018 31 865 871		139	139
230075	(Sr1.95 Bi0.05) Mn Mo O6	87	I 4/m	255.3	2	139	I 4/m m m	255.3	2		Journal of Superconductivity and Novel Magnetism, 2018 31 865 871		139	139
230076	(Sr1.94 Bi0.06) Mn Mo O6	87	I 4/m	255.2	2	139	I 4/m m m	255.2	2		Journal of Superconductivity and Novel Magnetism, 2018 31 865 871		139	139
230077	(Sr1.92 Bi0.08) Mn Mo O6	87	I 4/m	254.9	2	139	I 4/m m m	254.9	2		Journal of Superconductivity and Novel Magnetism, 2018 31 865 871		139	139
230078	(Sr1.90 Bi0.10) Mn Mo O6	87	I 4/m	254.7	2	139	I 4/m m m	254.7	2		Journal of Superconductivity and Novel Magnetism, 2018 31 865 871		139	139
230906	La1.5 Pr0.5 Ni O4.13	87	I 4/m	375.9	4	139	I 4/m m m	187.9	2		Dalton Transactions, 2019 48 266 277		139	139
237486	Pb5.5 Si0.5 Cl O6	87	I 4/m	492.4	2	139	I 4/m m m	492.4	2		Inorganic Chemistry, 2013 52 12799 12805		139	139
24720	Hf H1.98	87	I 4/m	52.6	2	139	I 4/m m m	52.6	2		Acta Crystallographica, 1954 7 447 449		139	139	139
24721	Hf H2	87	I 4/m	52.8	2	139	I 4/m m m	52.8	2		Acta Crystallographica, 1954 7 447 449		139	139	139
28366	Li Fe O2	87	I 4/m	35.7	1	139	I 4/m m m	35.7	1		Journal of Physics and Chemistry of Solids, 1964 25 961 968		139	139	139
28539	H2	87	I 4/m	72.9	2	139	I 4/m m m	72.9	2		Kristallografiya 1961 6 631 632		139	139	139
28540	D2	87	I 4/m	64.7	2	139	I 4/m m m	64.7	2		Kristallografiya 1961 6 631 632		139	139	139
31761	U C2	87	I 4/m	74.1	2	139	I 4/m m m	74.1	2		Journal of Chemical Physics, 1959 31 332 337		139	139	139
36640	K4 O (N O2)2	87	I 4/m	431.3	2	139	I 4/m m m	431.3	2		Zeitschrift fuer Anorganische und Allgemeine Chemie (1950) (DE), 1992 610 28 32		139	139	139
40491	Y.75 Ho.25 C2	87	I 4/m	82.6	2	139	I 4/m m m	82.6	2		Journal of Solid State Chemistry, 1984 53 376 381		139	139
40492	Y.5 Ho.5 C2	87	I 4/m	82.4	2	139	I 4/m m m	82.4	2		Journal of Solid State Chemistry, 1984 53 376 381		139	139	139
40493	Y.25 Ho.75 C2	87	I 4/m	82	2	139	I 4/m m m	82	2		Journal of Solid State Chemistry, 1984 53 376 381		139	139
415517	(Pb3 Te O4) Br2	87	I 4/m	205.4	1	139	I 4/m m m	205.4	1		Solid State Sciences, 2006 8 1029 1034		139	139	139
415848	Bi3 (W2 O10.5)	87	I 4/m	241.4	1	139	I 4/m m m	241.4	1		Journal of Chemical Sciences (Berlin, Germany), 2006 118 43 46		139	139	139
43725	H D	87	I 4/m	67.3	2	139	I 4/m m m	67.3	2		Zhurnal Eksperimentalnoi i Teoreticheskoi Fiziki, 1960 39 1853 1853		139	139	139
95519	Ba2 (Fe W O6)	87	I 4/m	267.5	2	139	I 4/m m m	267.5	2		Materials Research Bulletin, 2002 37 1797 1813		139	139	139
174415	Sr2 Cr Mo O6	87	I 4/m	238.7	2	140	I 4/m c m	238.7	2		Solid State Sciences, 2010 12 750 758		140	140
24937	Bi.93 Mo.21 V.79 O4	88	I 41/a	312.5	4	141	I 41/a m d	312.5	4		Journal of Inorganic and Nuclear Chemistry, 1971 33 3595 3597		141	141
24938	Bi.88 Mo.37 V.63 O4	88	I 41/a	315.7	4	141	I 41/a m d	315.7	4		Journal of Inorganic and Nuclear Chemistry, 1971 33 3595 3597		141	141
24939	Bi.82 V.45 Mo.55 O4	88	I 41/a	318.2	4	141	I 41/a m d	318.2	4		Journal of Inorganic and Nuclear Chemistry, 1971 33 3595 3597		141	141
28951	Pb (Mo O4)	88	I 41/a	355.5	4	141	I 41/a m d	355.5	4		Journal of the American Chemical Society, 1920 42 85 93		141	141	141
28952	Ca (W O4)	88	I 41/a	360.1	4	141	I 41/a m d	360.1	4		Journal of the American Chemical Society, 1920 42 85 93		141	141	141
36190	Na (I O4)	88	I 41/a	339.9	4	141	I 41/a m d	339.9	4		Journal of the American Chemical Society, 1927 49 2327 2334		141	141	141
38566	Cs S O3 F	88	I 41/a	445	4	141	I 41/a m d	445	4		Zeitschrift fuer Kristallographie, 1942 104 385 393		141	141	141
428448	Cs Al H4	88	I 41/a	459.6	4	141	I 41/a m d	459.6	4		European Journal of Inorganic Chemistry, 2014 2014 5683 5688		141	141	141
601449	Ag (Sn1.5 Mn0.5) S4	88	I 41/a	606.6	4	141	I 41/a m d	606.6	4		Revue de Chimie Minerale, 1981 18 33 42		141	141
601450	Ag (Sn1.5 Ni0.5) S4	88	I 41/a	589.3	4	141	I 41/a m d	589.3	4		Revue de Chimie Minerale, 1981 18 33 42		141	141
601480	Ag (Sn1.5 Co0.5) S4	88	I 41/a	589.8	4	141	I 41/a m d	589.8	4		Revue de Chimie Minerale, 1981 18 33 42		141	141
601671	Cu (Co0.5 Sn1.5) S4	88	I 41/a	550.5	4	141	I 41/a m d	550.5	4		Revue de Chimie Minerale, 1981 18 33 42		141	141
601699	Cu (Fe0.5 Sn1.5) S4	88	I 41/a	550.5	4	141	I 41/a m d	550.5	4		Revue de Chimie Minerale, 1981 18 33 42		141	141
601706	Cu (Ni0.5 Sn1.5) S4	88	I 41/a	545.9	4	141	I 41/a m d	545.9	4		Revue de Chimie Minerale, 1981 18 33 42		141	141
622579	(Co0.5 Sn1.5) (Cu S4)	88	I 41/a	551.1	4	141	I 41/a m d	551.1	4		Revue de Chimie Minerale, 1981 18 33 42		141	141
628381	Cu2 (Mn Sn3) S8	88	I 41/a	567.3	2	141	I 41/a m d	567.3	2		Revue de Chimie Minerale, 1981 18 33 42		141	141
628382	Cu (Mn0.5 Sn1.5) S4	88	I 41/a	568.1	4	141	I 41/a m d	568.1	4		Revue de Chimie Minerale, 1981 18 33 42		141	141
628556	Cu (Ni0.5 Sn1.5) S4	88	I 41/a	546.3	4	141	I 41/a m d	546.3	4		Revue de Chimie Minerale, 1981 18 33 42		141	141
633320	Fe2 Sn S4	88	I 41/a	552.1	4	141	I 41/a m d	552.1	4		Comptes Rendus des Seances de lAcademie des Sciences, Serie C: Sciences Chimiques1977 284 845 847		141	141	141
643469	Mn2 Sn S4	88	I 41/a	571.3	4	141	I 41/a m d	571.3	4		Comptes Rendus des Seances de lAcademie des Sciences, Serie C: Sciences Chimiques1977 284 845 847		141	141	141
74349	(Sr La) Mg0.5 Mn0.5 O4	89	P 4 2 2	373.5	4	123	P 4/m m m	373.5	4	yes	Materials Research Bulletin, 1993 28 597 603		123	123	123
74350	Sr La Zn0.5 Mn0.5 O4	89	P 4 2 2	376.2	4	123	P 4/m m m	376.2	4	yes	Materials Research Bulletin, 1993 28 597 603		123	123	123
94777	Sr1.5 La0.5 Cu0.5 Ti0.5 O3.78	89	P 4 2 2	378.9	4	123	P 4/m m m	378.9	4	yes	Chemistry of Materials, 2002 14 556 561		123	123
11253	Na La In Ta O6	90	P 4 21 2	258.4	2	129	P 4/n m m	258.4	2	yes	Inorganic Chemistry, 2019 58 14058 14067		129	129
647237	(U0.3 Np1.7)	90	P 4 21 2	83	2	129	P 4/n m m	83	2	yes	Journal of the Less-Common Metals, 1959 1 467 475		129	129
651799	Sc	90	P 4 21 2	71.1	4	129	P 4/n m m	71.1	4	yes	Physical Review B: Condensed Matter and Materials Physics, 1982 25 6019 6021		129	129	129
655673	Li3 (B N2)	94	P 42 21 2	113.4	2	136	P 42/m n m	113.4	2	yes	Journal of Solid State Chemistry, 1987 71 1 11	Cenzual, K., et al. Acta Crystallogr. B 47 (1991): 433-439 (1991), #94->136	136	136	136
184856	((K0.5 Na0.5) (Nb O3))0.92 ((Bi0.5 Li0.5) (Ti O3))0.08	99	P 4 m m	63.1	1	123	P 4/m m m	63.1	1	yes	Materials Chemistry and Physics, 2012 132 1015 1018		123	123
184857	((K0.5 Na0.5) (Nb O3))0.92 ((Bi0.5 Li0.5) (Ti O3))0.06 (Ba Zr O3)0.02	99	P 4 m m	63.3	1	123	P 4/m m m	63.3	1	yes	Materials Chemistry and Physics, 2012 132 1015 1018		123	123
184858	((K0.5 Na0.5) (Nb O3))0.92 ((Bi0.5 Li0.5) (Ti O3))0.04 (Ba Zr O3)0.04	99	P 4 m m	63.6	1	123	P 4/m m m	63.6	1	yes	Materials Chemistry and Physics, 2012 132 1015 1018		123	123
239991	(C H3 N H3)2 (Pd Cl4)	99	P 4 m m	522.3	1	123	P 4/m m m	522.3	1	yes	Chemistry - A European Journal, 2016 22 2146 2152		123	123	123
248922	Ba Ti (O2.81 H0.19)	99	P 4 m m	65.7	1	123	P 4/m m m	65.7	1	yes	Inorganic Chemistry, 2012 51 11371 11376		123	123
28583	Na (Nb O3)	99	P 4 m m	60.7	1	123	P 4/m m m	60.7	1	yes	Kristallografiya 1961 6 218 224		123	123	123
28593	Sr ((Zn0.5 W0.5) O3)	99	P 4 m m	62.1	1	123	P 4/m m m	62.1	1	yes	Kristallografiya 1962 7 451 453		123	123	123
28636	Pb (Mg0.35 W0.35 Ti0.4) O3	99	P 4 m m	62.1	1	123	P 4/m m m	62.1	1	yes	Kristallografiya 1962 7 709 717		123	123
290951	(Bi0.8 Ba0.2) (Fe0.97 Co0.03) O3	99	P 4 m m	63.7	1	123	P 4/m m m	63.7	1	yes	Journal of Alloys and Compounds, 2014 594 175 181		123	123
100056	Pu S2	99	P 4 m m	123.8	2	129	P 4/n m m	123.8	2	yes	Journal of Inorganic and Nuclear Chemistry, 1966 28 2551 2560		129	129	129
27094	Pu S2	99	P 4 m m	123.8	2	129	P 4/n m m	123.8	2	yes	Comptes Rendus des Seances de lAcademie des Sciences, Serie C: Sciences Chimiques1966 262 1679 1681		129	129	129
28631	(Pb0.1 La0.9) (Al0.9 Ti0.1) O3	99	P 4 m m	60.2	1	221	P m -3 m	60.2	1	yes	Kristallografiya 1962 7 408 411		221	221
192014	(Bi0.5 Na0.3 K0.2) (Ti O3)	100	P 4 b m	120.6	2	99	P 4 m m	60.3	1		Journal of Materials Research, 2012 27 2466 2478		99	99
192016	(Bi0.5 Na0.25 K0.25) (Ti O3)	100	P 4 b m	121.2	2	99	P 4 m m	60.6	1		Journal of Materials Research, 2012 27 2466 2478		99	99
192018	(Bi0.5 Na0.2 K0.3) (Ti O3)	100	P 4 b m	120.6	2	99	P 4 m m	60.3	1		Journal of Materials Research, 2012 27 2466 2478		99	99
23779	Nb Cr N	100	P 4 b m	135	4	99	P 4 m m	67.5	2		Monatshefte fuer Chemie, 1971 102 858 863		99	99	99
23780	Ta.8 Cr1.2 N	100	P 4 b m	132.4	4	99	P 4 m m	66.2	2		Monatshefte fuer Chemie, 1971 102 858 863		99	99
192280	K2 Eu (Nb5 O15)	100	P 4 b m	608	2	127	P 4/m b m	608	2	yes	Journal of Luminescence, 2014 146 97 101		127	127	127
21038	Sr4 (Tl2 O7)	102	P 42 n m	469.4	2	107	I 4 m m	469.4	2		Zeitschrift fuer Anorganische und Allgemeine Chemie (1950) (DE), 1973 396 113 122		107	107	107
86200	Hg Tl Ba2 Cu O5	104	P 4 n c	346.3	2	107	I 4 m m	346.3	2		Journal of Materials Research, 1998 13 1136 1140		107	107	107
57117	(Ge2 Sb3).8	107	I 4 m m	103.9	1	139	I 4/m m m	103.9	1	yes	Fizika Tverdogo Tela (Sankt-Petersburg), 1983 25 1228 1231		139	139
58415	Au3 (Au0.04 Cd0.96)	107	I 4 m m	279.5	4	139	I 4/m m m	279.5	4	yes	Journal of the Physical Society of Japan, 1965 20 89 97	Cenzual, K., et al. Acta Crystallogr. B 47 (1991): 433-439 (1991), #107->139	139	139
635876	Gd Ir2 Si2	107	I 4 m m	164.5	2	139	I 4/m m m	164.5	2	yes	Revue de Chimie Minerale, 1985 22 711 721		139	139	139
174466	Sc0.15 Ta0.85 O1.3 N0.7	109	I 41 m d	156.2	4	141	I 41/a m d	156.2	4	yes	Journal of Solid State Chemistry, 2010 183 2051 2058		141	141
27653	Cu Fe S2	111	P -4 2 m	145.1	2	115	P -4 m 2	72.6	1		Neues Jahrbuch fuer Mineralogie, Geologie und Palaeontologie, Beilageband, 1923 48 113 135		115	115	115
1346	Ba Bi O3	111	P -4 2 m	86	1	123	P 4/m m m	86	1	yes	Zeitschrift fuer Anorganische und Allgemeine Chemie (1950) (DE), 1977 434 73 77		123	123	123
22154	(N H4) I	111	P -4 2 m	81.2	1	123	P 4/m m m	81.2	1	yes	Annales Academiae Scientiarum Fennicae, Series A6: Physica, 1969 328 1 8		123	123	123
22155	(N H4) I	111	P -4 2 m	80.8	1	123	P 4/m m m	80.8	1	yes	Annales Academiae Scientiarum Fennicae, Series A6: Physica, 1969 328 1 8		123	123	123
22164	(N D4) I	111	P -4 2 m	81.2	1	123	P 4/m m m	81.2	1	yes	Annales Academiae Scientiarum Fennicae, Series A6: Physica, 1969 328 1 8		123	123	123
22165	(N D4) I	111	P -4 2 m	80.8	1	123	P 4/m m m	80.8	1	yes	Annales Academiae Scientiarum Fennicae, Series A6: Physica, 1969 328 1 8		123	123	123
62762	Ba2 Y Cu3 O6.8	111	P -4 2 m	173.6	1	123	P 4/m m m	173.6	1	yes	Inorganic Chemistry, 1987 26 3191 3193		123	123
36120	Li3 Mn P2	111	P -4 2 m	207.4	2	129	P 4/n m m	103.7	1	yes	Angewandte Chemie, 1959 71 161 161		129	129	129
93510	Sr2 (Fe O3) F	112	P -4 2 c	781.3	8	129	P 4/n m m	195.3	2	yes	Journal of Materials Chemistry, 2001 11 527 532		129	129	129
93511	Sr2 Fe O3 F	112	P -4 2 c	788.1	8	129	P 4/n m m	197	2	yes	Journal of Materials Chemistry, 2001 11 527 532		129	129	129
93512	Sr2 Fe O3 F	112	P -4 2 c	793.1	8	129	P 4/n m m	198.3	2	yes	Journal of Materials Chemistry, 2001 11 527 532		129	129	129
166515	Ca B2 C2	112	P -4 2 c	106.4	2	131	P 42/m m c	106.4	2	yes	Comptes Rendus des Seances de lAcademie des Sciences, Serie C: Sciences Chimiques1978 287 261 264		131	131	131
654405	La B2 C2	112	P -4 2 c	115.7	2	131	P 42/m m c	115.7	2	yes	Acta Crystallographica, Section B: Structural Crystallography and Crystal Chemistry1980 36 1540 1544	Cenzual, K., et al. Acta Crystallogr. B 47 (1991): 433-439 (1991), #112->131	131	131	131
198646	Cu2 Ni (Ge Se4)	113	P -4 21 m	171.3	1	115	P -4 m 2	85.7	0.5		Materials Research Bulletin, 1974 9 645 654		115	115	115
160984	K (B H4)	114	P -4 21 c	127.4	2	137	P 42/n m c	127.4	2	yes	Journal of Physical Chemistry C, 2008 112 8452 8457		137	137	137
641840	La4 S7	117	P -4 b 2	554.7	2	111	P -4 2 m	277.4	1		Zhurnal Neorganicheskoi Khimii, 1978 23 3171 3180		111	111	111
41807	Yb S1.8	117	P -4 b 2	445.3	8	115	P -4 m 2	111.3	2		Zhurnal Neorganicheskoi Khimii, 1976 21 2900 2903		115	115	115
645857	Nd4 S7	117	P -4 b 2	503	2	115	P -4 m 2	125.7	0.5		Zhurnal Neorganicheskoi Khimii, 1978 23 3171 3180		115	115	115
649273	Pr4 S7	117	P -4 b 2	513.9	2	115	P -4 m 2	128.5	0.5		Zhurnal Neorganicheskoi Khimii, 1978 23 3171 3180		115	115	115
41720	Sr Fe2 S4	117	P -4 b 2	345	2	125	P 4/n b m	345	2	yes	Monatshefte fuer Chemie, 1978 109 975 985	Cenzual, K., et al. Acta Crystallogr. B 47 (1991): 433-439 (1991), #117->125	125	125	125
202078	Rb2 I N3	117	P -4 b 2	315.9	2	127	P 4/m b m	315.9	2	yes	Journal of the Less-Common Metals, 1986 124 61 72		127	127	127
641839	La S2	117	P -4 b 2	538	8	129	P 4/n m m	134.5	2	yes	Zhurnal Neorganicheskoi Khimii, 1978 23 3171 3180		129	129	129
651440	Yb S2	117	P -4 b 2	466.1	8	129	P 4/n m m	116.5	2	yes	Zhurnal Neorganicheskoi Khimii, 1978 23 3171 3180		129	129	129
29094	Pb3 O4	117	P -4 b 2	522.8	4	135	P 42/m b c	522.8	4	yes	Journal of the American Chemical Society, 1943 65 1107 1110		135	135	135
36296	Pb3 O4	117	P -4 b 2	505.9	4	135	P 42/m b c	505.9	4	yes	Arkiv foer Kemi, Mineralogi och Geologi, 1945 20 1 31		135	135	135
240995	B	118	P -4 n 2	389.9	50	134	P 42/n n m	389.9	50	yes	Acta Crystallographica, Section C: Crystal Structure Communications, 2007 63 i80 i82		134	134	134
28856	B	118	P -4 n 2	383.4	50	134	P 42/n n m	383.4	50	yes	Journal of the American Chemical Society, 1951 73 1892 1893		134	134	134
4656	B50 N2	118	P -4 n 2	392.1	1	134	P 42/n n m	392.1	1	yes	Journal of Applied Physics (Melville, NY, United States), 2017 122 155901-1 155901-5		134	134
102424	Co Ga3	118	P -4 n 2	253.9	4	136	P 42/m n m	253.9	4	yes	Zeitschrift fuer Metallkunde, 1959 50 534 540		136	136	136
102500	Co In3	118	P -4 n 2	330.8	4	136	P 42/m n m	330.8	4	yes	Kristallografiya 1977 22 188 190		136	136	136
51946	In3 Ir	118	P -4 n 2	351.8	4	136	P 42/m n m	351.8	4	yes	Naturwissenschaften 1958 45 360 361		136	136	136
635023	Ga3 Os	118	P -4 n 2	284.1	4	136	P 42/m n m	284.1	4	yes	Naturwissenschaften 1958 45 360 361		136	136	136
187235	(Rb0.19 Ba0.3 Mn1.1) (Fe (C N)6) (H2 O)0.48	119	I -4 m 2	582.2	2	139	I 4/m m m	582.2	2	yes	Journal of Applied Physics (Melville, NY, United States), 2012 112 093903-1 093903-8		139	139
187236	(Rb0.19 Ba0.3 Mn1.1) (Fe (C N)6) (H2 O)0.48	119	I -4 m 2	582.2	2	139	I 4/m m m	582.2	2	yes	Journal of Applied Physics (Melville, NY, United States), 2012 112 093903-1 093903-8		139	139
187237	(Rb0.19 Ba0.3 Mn1.1) (Fe (C N)6) (H2 O)0.48	119	I -4 m 2	582.2	2	139	I 4/m m m	582.2	2	yes	Journal of Applied Physics (Melville, NY, United States), 2012 112 093903-1 093903-8		139	139
187238	(Rb0.19 Ba0.3 Mn1.1) (Fe (C N)6) (H2 O)0.48	119	I -4 m 2	582.7	2	139	I 4/m m m	582.7	2	yes	Journal of Applied Physics (Melville, NY, United States), 2012 112 093903-1 093903-8		139	139
26105	Sr Cr F4	120	I -4 c 2	351.4	4	140	I 4/m c m	351.4	4	yes	Journal of Solid State Chemistry, 1970 2 262 268		140	140	140
33950	Cu2 (Hg I4)	121	I -4 2 m	456.3	2	115	P -4 m 2	114.1	0.5		Zeitschrift fuer Kristallographie, 1991 197 235 242		115	115	115
30446	Fe2 B	121	I -4 2 m	110.2	4	140	I 4/m c m	110.2	4	yes	Arkiv foer Kemi, Mineralogi och Geologi, 1933 11 1 12		140	140	140
30447	Co2 B	121	I -4 2 m	105.6	4	140	I 4/m c m	105.6	4	yes	Arkiv foer Kemi, Mineralogi och Geologi, 1933 11 1 12		140	140	140
30448	Ni2 B	121	I -4 2 m	105.1	4	140	I 4/m c m	105.1	4	yes	Arkiv foer Kemi, Mineralogi och Geologi, 1933 11 1 12		140	140	140
105444	(Ni1.5 V0.5)	123	P 4/m m m	22.6	1	139	I 4/m m m	22.6	1		Zeitschrift fuer Metallkunde, 1960 51 385 391		139	139
110784	Ag0.715 Al0.143 Mn0.143	123	P 4/m m m	27.9	2	139	I 4/m m m	27.9	2		Philosophical Magazine , 1972 25 753 755		139	139
169019	Y In	123	P 4/m m m	104.8	2	139	I 4/m m m	52.4	1		CALPHAD: Computer Coupling of Phase Diagrams and Thermochemistry, 2009 33 8 10		139	139	139
197916	U S	123	P 4/m m m	148.7	4	139	I 4/m m m	74.3	2		Journal of the Less-Common Metals, 1984 98 291 300		139	139	139
23329	Ba2 Ce.75 Sb O6	123	P 4/m m m	2429.3	16	139	I 4/m m m	1214.6	8		Zeitschrift fuer Anorganische und Allgemeine Chemie (1950) (DE), 1980 463 132 136		139	139	139
29684	Ti2 Mn Al	123	P 4/m m m	119.4	2	139	I 4/m m m	119.4	2		Journal of Magnetism and Magnetic Materials, 2020 498 , ,		139	139	139
29688	Ti2 Fe Al	123	P 4/m m m	117.8	2	139	I 4/m m m	117.8	2		Journal of Magnetism and Magnetic Materials, 2020 498 , ,		139	139	139
29692	Ti2 Fe Ga	123	P 4/m m m	118.9	2	139	I 4/m m m	118.9	2		Journal of Magnetism and Magnetic Materials, 2020 498 , ,		139	139	139
1613	Pb (Ti O3)	123	P 4/m m m	62.6	1	221	P m -3 m	62.6	1		Acta Crystallographica, Section B: Structural Crystallography and Crystal Chemistry1978 34 1065 1070		221	221	221
24557	Ba0.89 Bi0.73 Bi0.38 O2.93	123	P 4/m m m	81.2	1	221	P m -3 m	81.2	1		Arkiv foer Kemi, Mineralogi och Geologi, 1943 16 1 13		221	221
28615	Na (Ta O3)	123	P 4/m m m	60.5	1	221	P m -3 m	60.5	1		Kristallografiya 1962 7 718 723		221	221	221
28616	Na (Ta O3)	123	P 4/m m m	60.6	1	221	P m -3 m	60.6	1		Kristallografiya 1962 7 718 723		221	221	221
105108	Mo0.96 U7.04	125	P 4/n b m	163	1	123	P 4/m m m	81.5	0.5		Memoires Scientifiques de la Revue de Metallurgie, 1961 58 469 477		123	123
152618	Ag4.8 Dy7 Sb	125	P 4/n b m	341	1	123	P 4/m m m	170.5	0.5		Journal of Alloys and Compounds, 2005 393 171 173		123	123
96262	Cu5 Ho7 Sb	125	P 4/n b m	337.6	1	123	P 4/m m m	168.8	0.5		Journal of Alloys and Compounds, 2003 353 L5 L7		123	123
51540	Cr0.35 Mo0.65	126	P 4/n n c	170.5	8	123	P 4/m m m	21.3	1		Zeitschrift fuer Kristallographie, 2001 216 190 198		123	123
51542	Cr0.16 Mo0.84	126	P 4/n n c	173.3	8	123	P 4/m m m	21.7	1		Zeitschrift fuer Kristallographie, 2001 216 190 198		123	123
153979	(V Ge1.82)0.5495	126	P 4/n n c	93.7	4	139	I 4/m m m	93.7	4		Powder Diffraction, 2005 20 198 202		139	139	139
163246	Mn0.576 Si	126	P 4/n n c	38.4	2	139	I 4/m m m	38.4	2		Physical Review B: Condensed Matter and Materials Physics, 2008 78 214104-1 214104-8		139	139	139
23544	(N H4)2 (Te Br6)	128	P 4/m n c	605.7	2	139	I 4/m m m	605.7	2		Canadian Journal of Chemistry, 1969 47 4288 4289		139	139	139
25564	Cs N H2	129	P 4/n m m	133.5	2	123	P 4/m m m	66.7	1		Zeitschrift fuer Anorganische und Allgemeine Chemie (1950) (DE), 1959 299 33 40		123	123	123
48485	Ho Sb Te	129	P 4/n m m	162.5	4	123	P 4/m m m	40.6	1		Inorganic Chemistry, 2022 61 11399 11409		123	123	123
48486	Tb Sb Te	129	P 4/n m m	165	4	123	P 4/m m m	41.3	1		Inorganic Chemistry, 2022 61 11399 11409		123	123	123
52245	(N H4) Br	129	P 4/n m m	133.2	2	123	P 4/m m m	66.6	1		Helvetica Physica Acta, 1936 9 515 519		123	123	123
196967	Ti2 (Ti0.15 Sb0.85)	131	P 42/m m c	233.6	4	139	I 4/m m m	233.6	4		Monatshefte fuer Chemie, 1958 89 154 159		139	139
197920	Sm2 Bi	131	P 42/m m c	359.6	4	139	I 4/m m m	359.6	4		Journal of the Less-Common Metals, 1985 113 L17 L19		139	139	139
617225	Bi Ti2	131	P 42/m m c	238.3	4	139	I 4/m m m	238.3	4		Monatshefte fuer Chemie, 1958 89 154 159		139	139	139
17241	U3 O7	134	P 42/n n m	161.7	1	139	I 4/m m m	80.9	0.5		Inorganic Chemistry, 2020 59 4576 4587		139	139	139
9732	B48 B2 C2	134	P 42/n n m	386.5	1	139	I 4/m m m	386.5	1		Journal of the Less-Common Metals, 1972 29 161 169		139	139	139
9733	B48 B2 N2	134	P 42/n n m	383.3	1	139	I 4/m m m	383.3	1		Journal of the Less-Common Metals, 1972 29 161 169		139	139	139
412233	Se O2	135	P 42/m b c	331.2	8	135	P 4/m b m	331.2	8		Journal of Solid State Chemistry, 2002 168 184 191		135	135	135
246317	Mg D2	136	P 42/m n m	52.1	2	139	I 4/m m m	52.1	2		Zeitschrift fuer Kristallographie, 2008 223 706 710		139	139	139
36196	Hg2 Br2	136	P 42/m n m	241.5	2	139	I 4/m m m	241.5	2		Journal of the American Chemical Society, 1926 48 2113 2131		139	139	139
36197	Hg2 I2	136	P 42/m n m	281	2	139	I 4/m m m	281	2		Journal of the American Chemical Society, 1926 48 2113 2125		139	139	139
60614	V F2	136	P 42/m n m	74.8	2	139	I 4/m m m	74.8	2		Materials Research Bulletin, 1969 4 905 912		139	139	139
38122	Cu (U O2)2 (As O4)2 (H2 O)8	137	P 42/n m c	892.3	2	129	P 4/n m m	446.1	1		Czechoslovak Journal of Physics, 1960 10 169 181		129	129	129
105934	Rh2 Sn V	138	P 42/n c m	240.6	4	139	I 4/m m m	120.3	2		Solid State Communications, 1976 18 423 425		139	139	139
624817	Co Rh2 Sn	138	P 42/n c m	233.8	4	139	I 4/m m m	116.9	2		Solid State Communications, 1976 18 423 425		139	139	139
626578	Cr Rh2 Sn	138	P 42/n c m	239.9	4	139	I 4/m m m	120	2		Solid State Communications, 1976 18 423 425		139	139	139
633234	Fe Rh2 Sn	138	P 42/n c m	238.1	4	139	I 4/m m m	119	2		Solid State Communications, 1976 18 423 425		139	139	139
103052	(Cu Ti) Ni2	139	I 4/m m m	97.3	2	123	P 4/m m m	24.3	0.5		Journal of the Less-Common Metals, 1978 57 111 121		123	123	123
31108	Ag Cl O3	139	I 4/m m m	570.2	8	123	P 4/m m m	71.3	1		Zeitschrift fuer Kristallographie, 1927 66 399 407		123	123	123
31109	Ag Br O3	139	I 4/m m m	596.2	8	123	P 4/m m m	74.5	1		Zeitschrift fuer Kristallographie, 1927 66 399 407		123	123	123
37454	Cs2 Au2 Cl6	139	I 4/m m m	508.5	2	123	P 4/m m m	127.1	0.5		Acta Crystallographica, Section A: Crystal Physics, Diffraction, Theoretical and General Crystallography 1979 35 360 365		123	123	123
7288	Pb (C4 O4)	139	I 4/m m m	457.9	4	123	P 4/m m m	114.5	1		Polyhedron 2019 164 123 131		123	123	123
113367	(Ba0.7 K0.3) Sb O3	140	I 4/m c m	289.5	4	123	P 4/m m m	72.4	1		Chemistry of Materials, 2021 33 6787 6793		123	123
113368	(Ba0.5 K0.5) Sb O3	140	I 4/m c m	278.3	4	123	P 4/m m m	69.6	1		Chemistry of Materials, 2021 33 6787 6793		123	123
157028	Sr2 (Fe Nb O6)	140	I 4/m c m	250.1	2	123	P 4/m m m	62.5	0.5		Journal of Physics: Condensed Matter, 2006 18 8761 8780		123	123	123
157029	Sr2 (Fe Nb O6)	140	I 4/m c m	250.2	2	123	P 4/m m m	62.5	0.5		Journal of Physics: Condensed Matter, 2006 18 8761 8780		123	123	123
157030	Sr2 (Fe Nb O6)	140	I 4/m c m	250.6	2	123	P 4/m m m	62.6	0.5		Journal of Physics: Condensed Matter, 2006 18 8761 8780		123	123	123
157031	Sr2 (Fe Nb O6)	140	I 4/m c m	251	2	123	P 4/m m m	62.8	0.5		Journal of Physics: Condensed Matter, 2006 18 8761 8780		123	123	123
157032	Sr2 (Fe Nb O6)	140	I 4/m c m	251.4	2	123	P 4/m m m	62.9	0.5		Journal of Physics: Condensed Matter, 2006 18 8761 8780		123	123	123
157033	Sr2 (Fe Nb O6)	140	I 4/m c m	251.9	2	123	P 4/m m m	63	0.5		Journal of Physics: Condensed Matter, 2006 18 8761 8780		123	123	123
157034	Sr2 (Fe Nb O6)	140	I 4/m c m	252.3	2	123	P 4/m m m	63.1	0.5		Journal of Physics: Condensed Matter, 2006 18 8761 8780		123	123	123
165905	(Bi0.6 Ca0.4) Fe O2.8	140	I 4/m c m	238.9	4	123	P 4/m m m	59.7	1		Journal of Experimental and Theoretical Physics, 2008 107 83 89		123	123
259222	Sr Ti O3	140	I 4/m c m	352.7	4	123	P 4/m m m	88.2	1		Physica B: Condensed Matter (Amsterdam, Netherlands), 2018 530 242 250		123	123	123
68963	(Pr0.65 Ba0.35) Mn O3	140	I 4/m c m	235.7	4	123	P 4/m m m	58.9	1		European Journal of Solid State and Inorganic Chemistry, 1990 27 421 433		123	123
92101	(Pr0.1 Sr0.9) (Mn O3)	140	I 4/m c m	221	4	123	P 4/m m m	55.2	1		Physical Review B: Condensed Matter and Materials Physics, 2000 62 6442 6449		123	123
153978	V Ge1.82	141	I 41/a m d	170.9	4	139	I 4/m m m	42.7	1		Powder Diffraction, 2005 20 198 202		139	139	139
14925	Ca Sr Mn O4	142	I 41/a c d	681.3	8	139	I 4/m m m	170.3	2		Chemistry of Materials, 2020 32 605 610		139	139	139
71464	Er3 Fe2 (Fe O4)3	142	I 41/a c d	1875.5	8	230	I a -3 d	1875.5	8		Zeitschrift fuer Physik B: Condensed Matter, 1991 82 283 294		230	230	230
10500	Bi Te I	143	P 3	111.8	1	156	P 3 m 1	111.8	1		Japanese Journal of Applied Physics , 1977 16 291 298		156	156
1258	Ge Li1.08 Zn0.92	143	P 3	148.5	3	156	P 3 m 1	148.5	3		Zeitschrift fuer Anorganische und Allgemeine Chemie (1950) (DE), 1977 432 87 94		156	156
1259	Cu0.917 Li As	143	P 3	133	3	156	P 3 m 1	133	3		Zeitschrift fuer Anorganische und Allgemeine Chemie (1950) (DE), 1977 432 87 94		156	156
144159	Ca13 Ga13 Ge13	143	P 3	865.3	1	156	P 3 m 1	865.3	1		Inorganic Chemistry, 2021 60 14530 14534		156	156
155192	Ca Al Si	143	P 3	339.8	5	156	P 3 m 1	339.8	5		Journal of the Physical Society of Japan, 2006 75 043713-1 043713-4		156	156
187748	Ti5 Al2 C3	143	P 3	377.7	3	156	P 3 m 1	377.7	3		Journal of the European Ceramic Society, 2012 32 3485 3491		156	156
200593	Ni2 H	143	P 3	26.1	1	156	P 3 m 1	26.1	1		Kristallografiya 1978 23 724 728		156	156
290322	Zn O	143	P 3	47.5	2	156	P 3 m 1	47.5	2		Crystallography Reports, 2013 58 226 233		156	156
290323	Zn0.98 O	143	P 3	47.4	2	156	P 3 m 1	47.4	2		Crystallography Reports, 2013 58 226 233		156	156
406587	Zn (O D0.6 H0.4) F	143	P 3	36	1	156	P 3 m 1	36	1		Glasnik na Hemicarite i Tehnolozite na Makedonija, 1997 16 21 32		156	156
71088	Cr0.317 Ga0.683 Te2.327	143	P 3	98.8	1	156	P 3 m 1	98.8	1		Journal of the American Chemical Society, 2023 145 4683 4690		156	156
73250	As Te0.5 O2	143	P 3	106.7	1	156	P 3 m 1	106.7	1		Zeitschrift fuer Kristallographie, 1993 205 27 33		156	156
74501	Bi Te I	143	P 3	111.4	1	156	P 3 m 1	111.4	1		Zeitschrift fuer Kristallographie, 1993 204 89 94		156	156
24132	Cu2 (Si S3)	143	P 3	213.1	2	157	P 3 1 m	213.1	2		Annales de Chimie (Cachan, France), 1965 10 243 270		157	157
166273	Mg O	143	P 3	19.1	1	187	P -6 m 2	19.1	1		Journal of Physical Chemistry C, 2009 113 19061 19066		187	187
166274	(Mg Al2 O4)0.25	143	P 3	19.1	1	187	P -6 m 2	19.1	1		Journal of Physical Chemistry C, 2009 113 19061 19066		187	187
97587	Fe0.96 (O0.88 (O H)1.12)	143	P 3	70.9	1	194	P 63/m m c	70.9	1	yes	Applied Physics A: Materials Science & Processing, 2002 74 S1004 S1006		194	194
108980	Gd O.656	146	R 3	3452.3	96	160	R 3 m	3452.3	96		Zeitschrift fuer Kristallographie, 1972 136 144 154		160	160	160
108981	Sm O.656	146	R 3	3279.8	96	160	R 3 m	3279.8	96		Zeitschrift fuer Kristallographie, 1972 136 144 154		160	160	160
11077	(Cr2 Ge2 Te6)0.5	146	R 3	307.1	3	160	R 3 m	307.1	3		Journal of Physical Chemistry C, 2019 123 13885 13891		160	160	160
161270	Fe2.7 (Fe Si O4 (O H)5)	146	R 3	183.8	1	160	R 3 m	183.8	1		American Mineralogist, 1939 24 529 539		160
174546	Cu Cr S2	146	R 3	196.5	3	160	R 3 m	196.5	3		Zeitschrift fuer Kristallographie - Crystalline Materials, 2010 225 471 474		160	160	160
174547	Cu Cr S2	146	R 3	195.9	3	160	R 3 m	195.9	3		Zeitschrift fuer Kristallographie - Crystalline Materials, 2010 225 471 474		160	160	160
174548	Cu Cr S2	146	R 3	196.1	3	160	R 3 m	196.1	3		Zeitschrift fuer Kristallographie - Crystalline Materials, 2010 225 471 474		160	160	160
186208	W2 N3	146	R 3	110.5	2	160	R 3 m	110.5	2		Chemistry of Materials, 2012 24 3023 3028		160	160	160
186513	(Ti2.1 Al0.9) F9	146	R 3	153.4	1	160	R 3 m	153.4	1		RSC Advances, 2011 1 1493 1499		160	160
23448	K Sn S2	146	R 3	298.7	3	160	R 3 m	298.7	3		Comptes Rendus des Seances de lAcademie des Sciences, Serie C: Sciences Chimiques1972 274 786 788		160	160	160
23449	Rb Sn S2	146	R 3	297.9	3	160	R 3 m	297.9	3		Comptes Rendus des Seances de lAcademie des Sciences, Serie C: Sciences Chimiques1972 274 786 788		160	160	160
99119	Ga2 Cr1.33 Se5	146	R 3	579.5	3	160	R 3 m	579.5	3		Journal of Alloys and Compounds, 2004 366 21 27		160	160
150768	Al4.2 Cu3.2 Zn0.7	146	R 3	122.1	1	166	R -3 m	366.4	3	yes	Metal Science, 1975 9 163 168		166
157074	C	146	R 3	45.9	8	166	R -3 m	34.4	6	yes	New Journal of Physics, 2006 8 1 10		166	166	166
167483	Pb ((Fe0.5 Nb0.5) O3)	146	R 3	64.8	1	166	R -3 m	194.3	3	yes	Physica Status Solidi A: Applied Research, 1981 65 K79 K82		166	166	166
197281	Mg3 In	146	R 3	1075.4	12	166	R -3 m	1075.4	12	yes	Naturwissenschaften 1963 50 41 41		166	166	166
51976	In Mg3	146	R 3	1075.4	12	166	R -3 m	1075.4	12	yes	Zeitschrift fuer Metallkunde, 1963 54 422 429	Cenzual, K., et al. Acta Crystallogr. B 47 (1991): 433-439 (1991), #146->166	166	166	166
38146	U3 O8	147	P -3	166.4	1	162	P -3 1 m	166.4	1		Acta Crystallographica, 1955 8 617 619		162	162
164936	La (Cr Te O6)	147	P -3	239.2	2	163	P -3 1 c	239.2	2		Materials Research Bulletin, 1969 4 33 37		163	163
164937	Pr (Cr Te O6)	147	P -3	233.4	2	163	P -3 1 c	233.4	2		Materials Research Bulletin, 1969 4 33 37		163	163
164938	Nd (Cr Te O6)	147	P -3	231.5	2	163	P -3 1 c	231.5	2		Materials Research Bulletin, 1969 4 33 37		163	163
164939	Sm (Cr Te O6)	147	P -3	227.7	2	163	P -3 1 c	227.7	2		Materials Research Bulletin, 1969 4 33 37		163	163
164940	Eu (Cr Te O6)	147	P -3	225.9	2	163	P -3 1 c	225.9	2		Materials Research Bulletin, 1969 4 33 37		163	163
164941	Gd (Cr Te O6)	147	P -3	224.3	2	163	P -3 1 c	224.3	2		Materials Research Bulletin, 1969 4 33 37		163	163
164942	Tb (Cr Te O6)	147	P -3	222.4	2	163	P -3 1 c	222.4	2		Materials Research Bulletin, 1969 4 33 37		163	163
164943	Dy (Cr Te O6)	147	P -3	220.6	2	163	P -3 1 c	220.6	2		Materials Research Bulletin, 1969 4 33 37		163	163
164944	Ho (Cr Te O6)	147	P -3	218.8	2	163	P -3 1 c	218.8	2		Materials Research Bulletin, 1969 4 33 37		163	163
164945	Er (Cr Te O6)	147	P -3	217.6	2	163	P -3 1 c	217.6	2		Materials Research Bulletin, 1969 4 33 37		163	163
164946	Tm (Cr Te O6)	147	P -3	216	2	163	P -3 1 c	216	2		Materials Research Bulletin, 1969 4 33 37		163	163
164947	Yb (Cr Te O6)	147	P -3	214.8	2	163	P -3 1 c	214.8	2		Materials Research Bulletin, 1969 4 33 37		163	163
164948	Y (Cr Te O6)	147	P -3	218.8	2	163	P -3 1 c	218.8	2		Materials Research Bulletin, 1969 4 33 37		163	163
194623	Dy Cr (Te O6)	147	P -3	220.6	2	163	P -3 1 c	220.6	2		Journal of Magnetism and Magnetic Materials, 2014 370 13 17		163	163
194624	Er Cr (Te O6)	147	P -3	217.9	2	163	P -3 1 c	217.9	2		Journal of Magnetism and Magnetic Materials, 2014 370 13 17		163	163
194625	Ho Cr (Te O6)	147	P -3	218.8	2	163	P -3 1 c	218.8	2		Journal of Magnetism and Magnetic Materials, 2014 370 13 17		163	163
194627	Tb Cr (Te O6)	147	P -3	222.2	2	163	P -3 1 c	222.2	2		Journal of Magnetism and Magnetic Materials, 2014 370 13 17		163	163
194628	Y Cr (Te O6)	147	P -3	219	2	163	P -3 1 c	219	2		Journal of Magnetism and Magnetic Materials, 2014 370 13 17		163	163
100944	Er0.67 Cu2 S2	147	P -3	82.3	1	164	P -3 m 1	82.3	1		Comptes Rendus Hebdomadaires des Seances de lAcademie des Sciences, 1965 261 5064 5067		164	164
100945	Dy0.67 Cu2 S2	147	P -3	83	1	164	P -3 m 1	83	1		Comptes Rendus Hebdomadaires des Seances de lAcademie des Sciences, 1965 261 5064 5067		164	164
100946	Er0.88 Cu1.33 S2	147	P -3	81.8	1	164	P -3 m 1	81.8	1		Comptes Rendus Hebdomadaires des Seances de lAcademie des Sciences, 1965 261 5064 5067		164	164
121758	Mn0.537 O1.493	147	P -3	52.2	2	164	P -3 m 1	52.2	2		American Mineralogist, 2021 106 15 27		164	164
152334	(Ca0.20 Mn0.01 K0.009) (Mn0.89 O2) (H2 O)0.6	147	P -3	52.5	1	164	P -3 m 1	52.5	1		European Journal of Mineralogy, 2005 17 163 172		164	164
153955	Y Cu Se2	147	P -3	92.5	1	164	P -3 m 1	92.5	1		Polish Journal of Chemistry, 2005 79 1315 1326		164	164
153956	Y0.95 Cu1.22 Se2	147	P -3	92.9	1	164	P -3 m 1	92.9	1		Polish Journal of Chemistry, 2005 79 1315 1326		164	164
153957	Y0.9 Cu1.33 Se2	147	P -3	93.1	1	164	P -3 m 1	93.1	1		Polish Journal of Chemistry, 2005 79 1315 1326		164	164
153958	Y0.84 Cu1.5 Se2	147	P -3	92.7	1	164	P -3 m 1	92.7	1		Polish Journal of Chemistry, 2005 79 1315 1326		164	164
153959	Y0.73 Cu1.75 Se2	147	P -3	93	1	164	P -3 m 1	93	1		Polish Journal of Chemistry, 2005 79 1315 1326		164	164
153960	Y0.67 Cu2 Se2	147	P -3	93	1	164	P -3 m 1	93	1		Polish Journal of Chemistry, 2005 79 1315 1326		164	164
154666	Ho Cu Se2	147	P -3	92	1	164	P -3 m 1	92	1		Journal of Alloys and Compounds, 2006 416 173 178		164	164
154667	Er Cu Se2	147	P -3	91.1	1	164	P -3 m 1	91.1	1		Journal of Alloys and Compounds, 2006 416 173 178		164	164
154769	Y Cu Te2	147	P -3	110.5	1	164	P -3 m 1	110.5	1		Journal of Alloys and Compounds, 2006 420 58 62		164	164
156292	Dy0.667 Cu2 S2	147	P -3	83.2	1	164	P -3 m 1	83.2	1		Journal of Alloys and Compounds, 2007 431 77 84		164	164
156293	Ho0.667 Cu2 S2	147	P -3	82.9	1	164	P -3 m 1	82.9	1		Journal of Alloys and Compounds, 2007 431 77 84		164	164
156294	Er0.667 Cu2 S2	147	P -3	82.3	1	164	P -3 m 1	82.3	1		Journal of Alloys and Compounds, 2007 431 77 84		164	164
157556	Tb0.95 Cu1.15 Se2	147	P -3	93.7	1	164	P -3 m 1	93.7	1		Polish Journal of Chemistry, 2006 80 805 815		164	164
157557	Tb0.667 Cu2 Se2	147	P -3	93.5	1	164	P -3 m 1	93.5	1		Polish Journal of Chemistry, 2006 80 805 815		164	164
157558	Dy Cu Se2	147	P -3	92.5	1	164	P -3 m 1	92.5	1		Polish Journal of Chemistry, 2006 80 805 815		164	164
157559	Dy0.667 Cu2 Se2	147	P -3	92.6	1	164	P -3 m 1	92.6	1		Polish Journal of Chemistry, 2006 80 805 815		164	164
157882	Tm Cu Se2	147	P -3	90.4	1	164	P -3 m 1	90.4	1		Polish Journal of Chemistry, 2006 80 1703 1714		164	164
157883	Lu Cu Se2	147	P -3	90	1	164	P -3 m 1	90	1		Polish Journal of Chemistry, 2006 80 1703 1714		164	164
160119	Tb Cu Te2	147	P -3	111.2	1	164	P -3 m 1	111.2	1		Journal of Alloys and Compounds, 2008 455 186 190		164	164
160120	Dy Cu Te2	147	P -3	110.5	1	164	P -3 m 1	110.5	1		Journal of Alloys and Compounds, 2008 455 186 190		164	164
164157	Ca0.19 (Mn0.9 O2) (H2 O)0.58	147	P -3	53	1	164	P -3 m 1	53	1		Powder Diffraction, 2008 23 10 14		164	164
16812	Er0.6667 Cu2 S2	147	P -3	82.3	1	164	P -3 m 1	82.3	1		Bulletin de la Societe Francaise de Mineralogie et de Cristallographie, 1965 88 575 579		164	164
1805	Bi2 (U O6)	147	P -3	140.3	1	164	P -3 m 1	140.3	1		Acta Crystallographica, Section B: Structural Crystallography and Crystal Chemistry1975 31 127 131		164	164
187577	Mn0.333 (Mn0.738 O2) (H2 O)1.334	147	P -3	51.9	1	164	P -3 m 1	51.9	1		American Mineralogist, 2013 98 671 679		164	164
187578	Mn0.358 (Mn0.709 O2) (H2 O)1.364	147	P -3	51.8	1	164	P -3 m 1	51.8	1		American Mineralogist, 2013 98 671 679		164	164
187579	Mn0.320 (Mn0.816 O2) (H2 O)1.454	147	P -3	52.1	1	164	P -3 m 1	52.1	1		American Mineralogist, 2013 98 671 679		164	164
187580	(Mn O2) (H2 O)1.758	147	P -3	52.6	1	164	P -3 m 1	52.6	1		American Mineralogist, 2013 98 671 679		164	164
187581	(Mn O2) (H2 O)1.784	147	P -3	52.9	1	164	P -3 m 1	52.9	1		American Mineralogist, 2013 98 671 679		164	164
198777	Cu2 Sc0.67 S2	147	P -3	75.6	1	164	P -3 m 1	75.6	1		Annales de Chimie (Cachan, France), 1972 7 253 262		164	164
199731	Tb0.67 Cu2 S2	147	P -3	83.5	1	164	P -3 m 1	83.5	1		Colloques Internationaux du Centre National de la Recherche Scientifique, 1967 1967 41 47		164	164
199732	Ho0.89 Cu1.33 S2	147	P -3	82.5	1	164	P -3 m 1	82.5	1		Colloques Internationaux du Centre National de la Recherche Scientifique, 1967 1967 41 47		164	164
199733	Tm0.89 Cu1.33 S2	147	P -3	81.3	1	164	P -3 m 1	81.3	1		Colloques Internationaux du Centre National de la Recherche Scientifique, 1967 1967 41 47		164	164
199734	Yb0.89 Cu1.33 S2	147	P -3	80.6	1	164	P -3 m 1	80.6	1		Colloques Internationaux du Centre National de la Recherche Scientifique, 1967 1967 41 47		164	164
199735	Lu0.89 Cu1.33 S2	147	P -3	80.4	1	164	P -3 m 1	80.4	1		Colloques Internationaux du Centre National de la Recherche Scientifique, 1967 1967 41 47		164	164
199736	Y0.89 Cu1.33 S2	147	P -3	82.8	1	164	P -3 m 1	82.8	1		Colloques Internationaux du Centre National de la Recherche Scientifique, 1967 1967 41 47		164	164
201970	Zr (H P O3)2	147	P -3	141.8	1	164	P -3 m 1	141.8	1		Journal of Solid State Chemistry, 1986 63 455 460		164	164
240310	Mg5.23 Sm0.77 Sb4	147	P -3	275.3	1	164	P -3 m 1	275.3	1		Inorganic Chemistry, 2006 45 8175 8178		164	164
29256	Ca Zn2 (P O4)2	147	P -3	178.2	1	164	P -3 m 1	178.2	1		Acta Crystallographica, Section B: Structural Crystallography and Crystal Chemistry1972 28 322 323		164	164
30354	W2 N	147	P -3	165.3	3	164	P -3 m 1	165.3	3		Kristallografiya 1960 5 711 717		164	164
33544	Er0.8889 Cu1.3333 S2	147	P -3	81.8	1	164	P -3 m 1	81.8	1		Bulletin de la Societe Francaise de Mineralogie et de Cristallographie, 1965 88 575 579		164	164
5118	(Mn.22 Ca0.06 Mg.01) (Mn0.986 O2) O.25 (H2 O)0.32	147	P -3	52.5	1	164	P -3 m 1	52.5	1		Ganseki Kobutsu Kosho Gakkaishi, 1971 65 1 15		164	164
601702	Cu Ho Se2	147	P -3	92.4	1	164	P -3 m 1	92.4	1		Annales de Chimie (Cachan, France), 1972 7 253 262		164	164
605088	Ag Dy Te2	147	P -3	113.2	1	164	P -3 m 1	113.2	1		Comptes Rendus des Seances de lAcademie des Sciences, Serie C: Sciences Chimiques1973 276 599 602		164	164
605119	Ag Er Te2	147	P -3	112	1	164	P -3 m 1	112	1		Comptes Rendus des Seances de lAcademie des Sciences, Serie C: Sciences Chimiques1973 276 599 602		164	164
605278	Ag Gd Te2	147	P -3	123	1	164	P -3 m 1	123	1		Comptes Rendus des Seances de lAcademie des Sciences, Serie C: Sciences Chimiques1973 276 599 602		164	164
605367	Ag Ho Te2	147	P -3	112.5	1	164	P -3 m 1	112.5	1		Comptes Rendus des Seances de lAcademie des Sciences, Serie C: Sciences Chimiques1973 276 599 602		164	164
605537	Ag Lu Te2	147	P -3	110.8	1	164	P -3 m 1	110.8	1		Comptes Rendus des Seances de lAcademie des Sciences, Serie C: Sciences Chimiques1973 276 599 602		164	164
605917	Ag Tm Te2	147	P -3	111.3	1	164	P -3 m 1	111.3	1		Comptes Rendus des Seances de lAcademie des Sciences, Serie C: Sciences Chimiques1973 276 599 602		164	164
605919	Ag Y Te2	147	P -3	113.8	1	164	P -3 m 1	113.8	1		Comptes Rendus des Seances de lAcademie des Sciences, Serie C: Sciences Chimiques1973 276 599 602		164	164
627162	Dy0.67 Cu2 S2	147	P -3	83	1	164	P -3 m 1	83	1		Bulletin de la Societe Francaise de Mineralogie et de Cristallographie, 1965 88 575 579		164	164
627164	Dy0.67 Cu2 S2	147	P -3	83	1	164	P -3 m 1	83	1		Colloques Internationaux du Centre National de la Recherche Scientifique, 1967 1967 41 47		164	164
627167	Dy0.67 Cu2 S2	147	P -3	83	1	164	P -3 m 1	83	1		Inorganic Materials, 1973 9 755 756		164	164
627174	Dy Cu Se2	147	P -3	92.4	1	164	P -3 m 1	92.4	1		Annales de Chimie (Cachan, France), 1972 7 253 262		164	164
627175	Dy Cu Se2	147	P -3	92.4	1	164	P -3 m 1	92.4	1		Bulletin de la Societe Chimique de France, 1968 1968 533 536		164	164
627176	Dy0.67 Cu2 Se2	147	P -3	93.6	1	164	P -3 m 1	93.6	1		Inorganic Materials, 1975 11 1778 1779		164	164
627195	Dy0.67 Cu2 Te2	147	P -3	116.6	1	164	P -3 m 1	116.6	1		Azerbaidzhanskii Khimicheskii Zhurnal, 1976 1976 113 116		164	164
627238	Er0.67 Cu2 S2	147	P -3	82.3	1	164	P -3 m 1	82.3	1		Colloques Internationaux du Centre National de la Recherche Scientifique, 1967 1967 41 47		164	164
627248	Er Cu Se2	147	P -3	91.4	1	164	P -3 m 1	91.4	1		Annales de Chimie (Cachan, France), 1972 7 253 262		164	164
627249	Er Cu Se2	147	P -3	91.4	1	164	P -3 m 1	91.4	1		Bulletin de la Societe Chimique de France, 1968 1968 533 536		164	164
627261	Er0.67 Cu2 Te2	147	P -3	108.3	1	164	P -3 m 1	108.3	1		Azerbaidzhanskii Khimicheskii Zhurnal, 1974 1974 146 149		164	164
627262	Er Cu Te2	147	P -3	109.2	1	164	P -3 m 1	109.2	1		Izvestiya Akademii Nauk SSSR, Neorganicheskie Materialy, 1977 13 441 443		164	164
627629	Gd0.67 Cu2 S2	147	P -3	85	1	164	P -3 m 1	85	1		Annales de Chimie (Cachan, France), 1972 7 253 262		164	164
627639	Gd0.67 Cu2 Se2	147	P -3	94.4	1	164	P -3 m 1	94.4	1		Annales de Chimie (Cachan, France), 1972 7 253 262		164	164
627643	Gd0.67 Cu2 Se2	147	P -3	97.2	1	164	P -3 m 1	97.2	1		Bulletin de la Societe Chimique de France, 1968 1968 533 536		164	164
627645	(Cu0.5 Gd0.5) Cu2 Se2	147	P -3	103.3	1	164	P -3 m 1	103.3	1		Inorganic Materials, 1972 8 157 157		164	164
627646	Gd0.67 Cu2 Se2	147	P -3	97.5	1	164	P -3 m 1	97.5	1		Inorganic Materials, 1975 11 1778 1779		164	164
627667	(Cu0.5 Gd0.5) Cu2 Te2	147	P -3	114.9	1	164	P -3 m 1	114.9	1		Inorganic Materials, 1972 8 157 157		164	164
627668	Gd0.67 Cu2 Te2	147	P -3	117.1	1	164	P -3 m 1	117.1	1		Inorganic Materials, 1972 8 321 322		164	164
627672	Gd Cu Te2	147	P -3	109.8	1	164	P -3 m 1	109.8	1		Izvestiya Akademii Nauk SSSR, Neorganicheskie Materialy, 1977 13 441 443		164	164
627961	Ho0.67 Cu2 S2	147	P -3	82.6	1	164	P -3 m 1	82.6	1		Bulletin de la Societe Francaise de Mineralogie et de Cristallographie, 1965 88 575 579		164	164
627964	Ho0.67 Cu2 S2	147	P -3	82.6	1	164	P -3 m 1	82.6	1		Comptes Rendus Hebdomadaires des Seances de lAcademie des Sciences, 1965 261 5064 5067		164	164
627970	Ho Cu Se2	147	P -3	92.4	1	164	P -3 m 1	92.4	1		Bulletin de la Societe Chimique de France, 1968 1968 533 536		164	164
627989	Ho0.67 Cu2 Te2	147	P -3	109.6	1	164	P -3 m 1	109.6	1		Azerbaidzhanskii Khimicheskii Zhurnal, 1974 1974 146 149		164	164
628306	Lu0.67 Cu2 S2	147	P -3	81.3	1	164	P -3 m 1	81.3	1		Bulletin de la Societe Francaise de Mineralogie et de Cristallographie, 1965 88 575 579		164	164
628309	Lu0.67 Cu2 S2	147	P -3	81.3	1	164	P -3 m 1	81.3	1		Comptes Rendus Hebdomadaires des Seances de lAcademie des Sciences, 1965 261 5064 5067		164	164
628314	Lu Cu Se2	147	P -3	89.6	1	164	P -3 m 1	89.6	1		Annales de Chimie (Cachan, France), 1972 7 253 262		164	164
628315	Cu Lu Se2	147	P -3	89.6	1	164	P -3 m 1	89.6	1		Bulletin de la Societe Chimique de France, 1968 1968 533 536		164	164
628834	Sc Cu S2	147	P -3	73.4	1	164	P -3 m 1	73.4	1		Annales de Chimie (Cachan, France), 1972 7 253 262		164	164
628835	Sc0.67 Cu2 S2	147	P -3	72.6	1	164	P -3 m 1	72.6	1		Inorganic Materials, 1973 9 755 756		164	164
628910	Tb0.67 Cu2 S2	147	P -3	83.5	1	164	P -3 m 1	83.5	1		Bulletin de la Societe Francaise de Mineralogie et de Cristallographie, 1965 88 575 579		164	164
628912	Tb0.67 Cu2 S2	147	P -3	83.5	1	164	P -3 m 1	83.5	1		Comptes Rendus Hebdomadaires des Seances de lAcademie des Sciences, 1965 261 5064 5067		164	164
628937	Tm0.67 Cu2 S2	147	P -3	81.7	1	164	P -3 m 1	81.7	1		Bulletin de la Societe Francaise de Mineralogie et de Cristallographie, 1965 88 575 579		164	164
628940	Tm0.67 Cu2 S2	147	P -3	81.7	1	164	P -3 m 1	81.7	1		Comptes Rendus Hebdomadaires des Seances de lAcademie des Sciences, 1965 261 5064 5067		164	164
628961	Y0.67 Cu2 S2	147	P -3	83.6	1	164	P -3 m 1	83.6	1		Azerbaidzhanskii Khimicheskii Zhurnal, 1976 1976 113 116		164	164
628962	Y0.67 Cu2 S2	147	P -3	83	1	164	P -3 m 1	83	1		Bulletin de la Societe Francaise de Mineralogie et de Cristallographie, 1965 88 575 579		164	164
628965	Y0.67 Cu2 S2	147	P -3	83	1	164	P -3 m 1	83	1		Comptes Rendus Hebdomadaires des Seances de lAcademie des Sciences, 1965 261 5064 5067		164	164
628969	Yb0.67 Cu2 S2	147	P -3	82.5	1	164	P -3 m 1	82.5	1		Azerbaidzhanskii Khimicheskii Zhurnal, 1976 1976 125 127		164	164
628970	Yb0.67 Cu2 S2	147	P -3	81.4	1	164	P -3 m 1	81.4	1		Bulletin de la Societe Francaise de Mineralogie et de Cristallographie, 1965 88 575 579		164	164
628973	Yb0.67 Cu2 S2	147	P -3	81.4	1	164	P -3 m 1	81.4	1		Comptes Rendus Hebdomadaires des Seances de lAcademie des Sciences, 1965 261 5064 5067		164	164
628975	(Yb0.5 Cu0.5) Cu2 S2	147	P -3	86.9	1	164	P -3 m 1	86.9	1		Inorganic Materials, 1972 8 157 157		164	164
629015	Sc Cu Se2	147	P -3	82.1	1	164	P -3 m 1	82.1	1		Annales de Chimie (Cachan, France), 1972 7 253 262		164	164
629016	Sc Cu Se2	147	P -3	82.1	1	164	P -3 m 1	82.1	1		Bulletin de la Societe Chimique de France, 1968 1968 533 536		164	164
629017	Sc0.67 Cu2 Se2	147	P -3	80.4	1	164	P -3 m 1	80.4	1		Inorganic Materials, 1975 11 1778 1779		164	164
629107	Tb Cu Se2	147	P -3	93.5	1	164	P -3 m 1	93.5	1		Annales de Chimie (Cachan, France), 1972 7 253 262		164	164
629108	Tb Cu Se2	147	P -3	93.5	1	164	P -3 m 1	93.5	1		Bulletin de la Societe Chimique de France, 1968 1968 533 536		164	164
629144	Tm Cu Se2	147	P -3	90.7	1	164	P -3 m 1	90.7	1		Annales de Chimie (Cachan, France), 1972 7 253 262		164	164
629145	Tm Cu Se2	147	P -3	90.7	1	164	P -3 m 1	90.7	1		Bulletin de la Societe Chimique de France, 1968 1968 533 536		164	164
629150	Y Cu Se2	147	P -3	92.5	1	164	P -3 m 1	92.5	1		Annales de Chimie (Cachan, France), 1972 7 253 262		164	164
629152	Y Cu Se2	147	P -3	92.5	1	164	P -3 m 1	92.5	1		Bulletin de la Societe Chimique de France, 1968 1968 533 536		164	164
629154	Yb Cu Se2	147	P -3	90.3	1	164	P -3 m 1	90.3	1		Annales de Chimie (Cachan, France), 1972 7 253 262		164	164
629155	Yb0.67 Cu2 Se2	147	P -3	88.8	1	164	P -3 m 1	88.8	1		Azerbaidzhanskii Khimicheskii Zhurnal, 1976 1976 125 127		164	164
629156	Yb Cu Se2	147	P -3	90.3	1	164	P -3 m 1	90.3	1		Bulletin de la Societe Chimique de France, 1968 1968 533 536		164	164
629264	Sm0.67 Cu2 Te2	147	P -3	118.3	1	164	P -3 m 1	118.3	1		Inorganic Materials, 1972 8 321 322		164	164
629324	Cu2 Tb0.67 Te2	147	P -3	111.7	1	164	P -3 m 1	111.7	1		Azerbaidzhanskii Khimicheskii Zhurnal, 1974 1974 146 149		164	164
629348	Cu2 Tm0.67 Te2	147	P -3	110.2	1	164	P -3 m 1	110.2	1		Azerbaidzhanskii Khimicheskii Zhurnal, 1974 1974 146 149		164	164
629349	Cu Tm Te2	147	P -3	108	1	164	P -3 m 1	108	1		Izvestiya Akademii Nauk SSSR, Neorganicheskie Materialy, 1977 13 441 443		164	164
629350	Cu Tb Te2	147	P -3	110.8	1	164	P -3 m 1	110.8	1		Izvestiya Akademii Nauk SSSR, Neorganicheskie Materialy, 1977 13 441 443		164	164
629353	Cu2 Y0.67 Te2	147	P -3	115.9	1	164	P -3 m 1	115.9	1		Azerbaidzhanskii Khimicheskii Zhurnal, 1976 1976 113 116		164	164
629355	Cu2 Yb0.67 Te2	147	P -3	105	1	164	P -3 m 1	105	1		Azerbaidzhanskii Khimicheskii Zhurnal, 1976 1976 125 127		164	164
79806	Bi2 U0.5 La0.5 O5.25	147	P -3	134.4	1	164	P -3 m 1	134.4	1		Chemistry of Materials, 1995 7 341 347		164	164
81687	Na ((Cu1.54 V0.46) S2)	147	P -3	88.1	1	164	P -3 m 1	88.1	1		European Journal of Solid State and Inorganic Chemistry, 1996 33 987 992		164	164
83745	Cu2 Er0.667 S2	147	P -3	82.1	1	164	P -3 m 1	82.1	1		Physica Status Solidi A: Applied Research, 1990 121 21 28		164	164
88337	Bi2.34 U0.33 La0.33 O5	147	P -3	133.1	1	164	P -3 m 1	133.1	1		Journal of the Chemical Society, Dalton Transactions: Inorganic Chemistry , 1999 1999 1137 1141		164	164
88472	Bi2 ((U0.65 Zr0.35) O5.72)	147	P -3	134.6	1	164	P -3 m 1	134.6	1		Journal of Materials Chemistry, 1999 9 435 443		164	164
91860	(Zn0.625 Al0.375) (O H)2 (S O4)0.188	147	P -3	72.4	1	164	P -3 m 1	72.4	1		Neues Jahrbuch fuer Mineralogie, Monatshefte, 2000 2000 455 465		164	164
194746	C18 N24.3 H3	147	P -3	1089.7	6	176	P 63/m	1089.7	6		Chemistry of Materials, 2015 27 2612 2618		176
41950	C3 N4	147	P -3	85.5	2	176	P 63/m	85.5	2		Physical Review B: Solid State, 1994 50 10362 10365		176	176
44480	Cu10 Sb3	147	P -3	374.7	2	176	P 63/m	374.7	2		Zeitschrift fuer Metallkunde, 1958 49 124 133	Cenzual, K., et al. Acta Crystallogr. B 47 (1991): 433-439 (1991), #147->176	176	176
612020	In3 Au10	147	P -3	459.3	2	176	P 63/m	459.3	2		Naturwissenschaften 1959 46 647 648		176	176
36483	Na2 Mg (C O3)2	147	P -3	350.1	6	191	P 6/m m m	350.1	6		Zeitschrift fuer Anorganische und Allgemeine Chemie (1950) (DE), 1929 183 263 286		191
77382	K2 Pb2 (Si2 O7)	147	P -3	208.3	1	191	P 6/m m m	208.3	1		Journal of Research of the National Bureau of Standards (United States), 1941 26 489 494		191	191
107625	(Fe2 Ni6 (O H)16 (C O3) (H2 O)4.5)0.375	148	R -3	187.1	1	166	R -3 m	187.1	1		American Mineralogist, 1971 56 1077 1081		166	166
11988	(Ni0.67 Co0.33 (O H)2) Cl0.29 (H2 O)0.25	148	R -3	192.9	3	166	R -3 m	192.9	3		Inorganic Chemistry, 2019 58 15710 15719		166	166
136205	Ba Pb F6	148	R -3	363.7	3	166	R -3 m	363.7	3		European Journal of Inorganic Chemistry, 2021 2021 3861 3869		166	166	166
166163	(La0.63 Pb0.37) (Mn O3)	148	R -3	175.7	3	166	R -3 m	175.7	3		Crystal Research and Technology, 2009 44 1192 1196		166	166
166714	Li (Ni0.4 Co0.2 Mn0.4) O2	148	R -3	102	3	166	R -3 m	102	3		Journal of the Electrochemical Society, 2009 156 A1011 A1018		166	166
166715	Li (Ni0.4 Co0.15 Al0.05 Mn0.4) O2	148	R -3	102	3	166	R -3 m	102	3		Journal of the Electrochemical Society, 2009 156 A1011 A1018		166	166
166716	Li (Ni0.4 Co0.1 Al0.1 Mn0.4) O2	148	R -3	102	3	166	R -3 m	102	3		Journal of the Electrochemical Society, 2009 156 A1011 A1018		166	166
166717	Li (Ni0.4 Co0.05 Al0.15 Mn0.4) O2	148	R -3	101.9	3	166	R -3 m	101.9	3		Journal of the Electrochemical Society, 2009 156 A1011 A1018		166	166
166718	Li (Ni0.4 Al0.2 Mn0.4) O2	148	R -3	101.9	3	166	R -3 m	101.9	3		Journal of the Electrochemical Society, 2009 156 A1011 A1018		166	166
166719	Li (Ni0.4 Co0.15 Fe0.05 Mn0.4) O2	148	R -3	102.7	3	166	R -3 m	102.7	3		Journal of the Electrochemical Society, 2009 156 A1011 A1018		166	166
189098	Ba2 Ti Zr O6	148	R -3	138.1	1	166	R -3 m	414.4	3		Journal of Superconductivity and Novel Magnetism, 2013 26 2459 2462		166	166	166
193666	Ba2 Ti Zr O6	148	R -3	138.1	1	166	R -3 m	414.4	3		Dyna (Medellin, Colombia), 2014 183 126 131		166	166	166
258943	(Ba0.8 Sr0.2)2 Co2 Fe12 O22	148	R -3	1293.2	3	166	R -3 m	1293.2	3		Powder Diffraction, 2015 30 139 148		166	166
258944	(Ba0.6 Sr0.4)2 Co2 Fe12 O22	148	R -3	1289.2	3	166	R -3 m	1289.2	3		Powder Diffraction, 2015 30 139 148		166	166
258945	(Ba0.4 Sr0.6)2 Co2 Fe12 O22	148	R -3	1285.4	3	166	R -3 m	1285.4	3		Powder Diffraction, 2015 30 139 148		166	166
258946	(Ba0.2 Sr0.8)2 Co2 Fe12 O22	148	R -3	1282.1	3	166	R -3 m	1282.1	3		Powder Diffraction, 2015 30 139 148		166	166
26720	Bi2 Te2 S	148	R -3	162.4	1	166	R -3 m	487.2	3		Zeitschrift fuer Kristallographie, 1934 89 175 181		166	166	166
32386	Sb2 Te2 S	148	R -3	148.2	1	166	R -3 m	444.7	3		Materials Research Bulletin, 2009 44 1926 1929		166	166	166
38130	K (As F6)	148	R -3	338.7	3	166	R -3 m	338.7	3		Acta Crystallographica, 1955 8 739 739		166	166	166
41095	Mg (Si F6) (D2 O)6	148	R -3	770.1	3	166	R -3 m	770.1	3		Journal of Solid State Chemistry, 1992 99 276 282		166		166
425579	Ca (Br0.70 I1.30)	148	R -3	329.4	3	166	R -3 m	329.4	3		Journal of Luminescence, 2015 159 274 279		166	166
43197	Ho2 C N.08	148	R -3	64.6	1	166	R -3 m	193.9	3		Bulletin de la Societe Francaise de Mineralogie et de Cristallographie, 1966 89 226 228		166	166	166
48149	K2 Li (Al F6)	148	R -3	755.5	6	166	R -3 m	755.5	6		Materials Research Bulletin, 1984 19 983 988		166	166	166
5033	(Co2 Ni6 (O H)16 (C O3) (H2 O)4.5)0.375	148	R -3	182.2	1	166	R -3 m	182.2	1		Bulletin de Mineralogie, 1980 103 113 117		166	166
5040	(Mn2 Mg6 (O H)16 (C O3) (H2 O)4.5)0.375	148	R -3	196.4	1	166	R -3 m	196.4	1		American Mineralogist, 1979 64 127 130		166	166
57730	Al4.2 Cu3.2 Zn0.7	148	R -3	366.4	3	166	R -3 m	366.4	3		Metal Science Journal, 1975 9 163 168		166	166
61625	Ge (S O4)2	148	R -3	393.8	3	166	R -3 m	393.8	3		Zeitschrift fuer Anorganische und Allgemeine Chemie, 2022 648 1 6		166	166	166
6295	(Fe2 Mg6 (O H)16 (C O3) (H2 O)4.5)0.375	148	R -3	196	1	166	R -3 m	196	1		Neues Jahrbuch fuer Mineralogie, Monatshefte, 1969 1969 552 558		166	166
72136	Mg (Si F6) (D2 O)6	148	R -3	770.1	3	166	R -3 m	770.1	3		Journal of Solid State Chemistry, 1992 99 276 282		166		166
82235	Fe0.925 O	148	R -3	158.1	8	166	R -3 m	59.3	3		Journal of Solid State Chemistry, 1996 124 52 57		166	166	166
82236	Fe O	148	R -3	160.6	8	166	R -3 m	60.2	3		Journal of Solid State Chemistry, 1996 124 52 57		166	166	166
85716	La0.82 Na0.12 Mn O2.94	148	R -3	176.8	3	166	R -3 m	176.8	3		European Journal of Solid State and Inorganic Chemistry, 1998 35 273 280		166	166
86704	(Zr O2)0.82 (Sc O1.5)0.18	148	R -3	33	1	166	R -3 m	99.1	3		Journal of the American Ceramic Society, 1998 81 2885 2893		166	166
86706	(Zr O2)0.8 (Sc O1.5)0.2	148	R -3	33	1	166	R -3 m	98.9	3		Journal of the American Ceramic Society, 1998 81 2885 2893		166	166
86708	(Zr O2)0.78 (Sc O1.5)0.22	148	R -3	32.9	1	166	R -3 m	98.7	3		Journal of the American Ceramic Society, 1998 81 2885 2893		166	166
90003	In Ga Zn O4	148	R -3	246	3	166	R -3 m	246	3		Crystal Research and Technology, 2000 35 151 165		166	166	166
90004	In Ga Zn O4	148	R -3	246.9	3	166	R -3 m	246.9	3		Crystal Research and Technology, 2000 35 151 165		166	166	166
16852	Pb (Sb2 O6)	149	P 3 1 2	130.7	1	162	P -3 1 m	130.7	1	yes	Arkiv foer Kemi, Mineralogi och Geologi, 1941 15 1 6		162	162
40342	Ca Ti2 O4 (O H)2	149	P 3 1 2	119.1	1	162	P -3 1 m	119.1	1	yes	American Mineralogist, 1991 76 283 287		162	162
77379	Ca (As2 O6)	149	P 3 1 2	102.5	1	162	P -3 1 m	102.5	1	yes	Arkiv foer Kemi, Mineralogi och Geologi, 1941 15 1 6		162	162
20389	Fe3 N	149	P 3 1 2	87.6	2	182	P 63 2 2	87.6	2		Doklady Akademii Nauk SSSR, 1954 96 519 522		182	182
24650	Fe3 N	149	P 3 1 2	84.6	2	182	P 63 2 2	84.6	2		Acta Crystallographica, 1952 5 404 411		182	182
20380	U V2 O6	149	P 3 1 2	102.4	1	191	P 6/m m m	102.4	1	yes	Doklady Akademii Nauk SSSR, 1963 148 113 115		191	191
104765	Li7 Pb2	150	P 3 2 1	167.9	1	164	P -3 m 1	167.9	1	yes	Journal of Physical Chemistry, 1956 60 234 236	Cenzual, K., et al. Acta Crystallogr. B 47 (1991): 433-439 (1991), #150->164	164	164
105855	Pt Zn1.68	150	P 3 2 1	40.2	1	164	P -3 m 1	40.2	1	yes	Monatshefte fuer Chemie, 1952 83 221 236		164	164
196632	Pt Zn1.7	150	P 3 2 1	40.2	1	164	P -3 m 1	40.2	1	yes	Monatshefte fuer Chemie, 1952 83 221 236		164	164
56166	La2 O3	150	P 3 2 1	82.4	1	164	P -3 m 1	82.4	1	yes	Zeitschrift fuer Kristallographie, 1928 69 415 421		164	164
136192	Li2 (Pb F6)	150	P 3 2 1	101.4	1	189	P -6 2 m	101.4	1		European Journal of Inorganic Chemistry, 2021 2021 3870 3877		189	189
136196	Li2 (Sn F6)	150	P 3 2 1	96.9	1	189	P -6 2 m	96.9	1		European Journal of Inorganic Chemistry, 2021 2021 3870 3877		189	189
626435	Cr Ni P	150	P 3 2 1	103.8	3	189	P -6 2 m	103.8	3		Inorganic Materials, 1984 20 360 365		189	189
646117	Ni2 P	150	P 3 2 1	100.6	3	189	P -6 2 m	100.6	3		Russian Metallurgy (English Translation), 1983 1983 155 157		189	189
27859	Ce (P O4)	152	P 31 2 1	278.8	3	181	P 64 2 2	278.8	3		Journal of Chemical Physics, 1948 16 1003 1003		181	181
250250	Pb Sb2 Te4	155	R 3 2	683.5	3	166	R -3 m	683.5	3	yes	Neorganicheskie Materialy, 2004 40 1440 1447		166	166	166
57700	Al20.88 Cu12.14 Ni3.04	155	R 3 2	583.3	1	166	R -3 m	583.3	1	yes	Acta Crystallographica, 1956 9 70 74		166	166
42252	Cd I2	156	P 3 m 1	319.2	3	164	P -3 m 1	319.2	3	yes	Zeitschrift fuer Kristallographie, 1980 153 51 72		164	164
42253	Cd I2	156	P 3 m 1	425.7	4	164	P -3 m 1	425.7	4	yes	Zeitschrift fuer Kristallographie, 1980 153 51 72		164	164
42254	Cd I2	156	P 3 m 1	532	5	164	P -3 m 1	532	5	yes	Zeitschrift fuer Kristallographie, 1980 153 51 72		164	164
42703	Cr.68 Se	156	P 3 m 1	65.2	2	164	P -3 m 1	65.2	2	yes	Inorganic Chemistry, 1970 9 2125 2131		164	164
87415	Sb2 Te3	156	P 3 m 1	474.8	3	164	P -3 m 1	474.8	3	yes	Annalen der Physik (Berlin, Germany), 1968 21 45 56		164	164
9025	Cd I2	156	P 3 m 1	851.3	8	164	P -3 m 1	851.3	8	yes	Zeitschrift fuer Kristallographie, 1974 139 147 152		164	164
9190	Cd I2	156	P 3 m 1	425.7	4	164	P -3 m 1	425.7	4	yes	Acta Crystallographica, Section B: Structural Crystallography and Crystal Chemistry1971 27 2293 2298		164	164
164949	Cd Tl S2	156	P 3 m 1	78.3	1	187	P -6 m 2	78.3	1		Materials Research Bulletin, 1967 2 765 772		187	187
56287	Fe1.44 O0.32 (O H)3.68	156	P 3 m 1	71.3	1	187	P -6 m 2	71.3	1		Clays and Clay Minerals, 1988 36 111 124		187
29392	Cs N O3	157	P 3 1 m	794.1	9	162	P -3 1 m	794.1	9	yes	Gazzetta Chimica Italiana, 1957 87 630 637		162	162
23583	Yb2 O2 S	157	P 3 1 m	78.3	1	183	P 6 m m	78.3	1		Solid State Communications, 1969 7 1011 1014		183	183
102058	(Cd0.6 Zn4.4) Pt3	157	P 3 1 m	120.2	1	189	P -6 2 m	120.2	1		Journal of the Less-Common Metals, 1970 20 266 268		189	189
17009	Ti6 O	159	P 3 1 c	216.9	2	163	P -3 1 c	216.9	2	yes	Journal of the Physical Society of Japan, 1966 21 2096 2096		163	163
52643	Ti3 Al2 N2	159	P 3 1 c	180.5	2	186	P 63 m c	180.5	2		Journal of Solid State Chemistry, 1984 53 260 265	Cenzual, K., et al. Acta Crystallogr. B 47 (1991): 433-439 (1991), #159->186	186	186
60193	W1.1 N	159	P 3 1 c	78.1	2	186	P 63 m c	78.1	2		Kristallografiya 1963 8 873 876		186	186
151905	Sr1.143 Ti S2.84	159	P 3 1 c	582.7	6	189	P -6 2 m	291.3	3		Solid State Ionics, 2004 172 481 484		189	189	189
182337	Sr (Co0.98 O2.91)0.793	159	P 3 1 c	312.5	6	189	P -6 2 m	156.3	3		Science and Technology of Advanced Materials, 2010 11 065004-1 065004-13		189	189	189
41236	(Sr1.145 Ti S3).873	159	P 3 1 c	199.9	6	189	P -6 2 m	100	3		Acta Crystallographica, Section B: Structural Science, 1993 49 929 936		189	189	189
79592	Sr	159	P 3 1 c	593	6	189	P -6 2 m	296.5	3		Japanese Journal of Applied Physics, Part 1: Regular Papers, Brief Communications & Review Papers1993 32 752 753		189	191	189
81123	Sr	159	P 3 1 c	599.7	6	189	P -6 2 m	299.8	3		Nippon Kessho Gakkaishi, 1995 37 309 314		189	189	189
601454	Hf2 Al3 C5	159	P 3 1 c	210.7	2	194	P 63/m m c	210.7	2	yes	Zeitschrift fuer Metallkunde, 1980 71 341 346		194	194
87349	Zr2 Al3 C5	159	P 3 1 c	215.3	2	194	P 63/m m c	215.3	2	yes	Zeitschrift fuer Metallkunde, 1980 71 341 346		194	194
125154	La Co O3	160	R 3 m	55.9	1	166	R -3 m	167.7	3	yes	Atti della Accademia Nazionale dei Lincei, Classe di Scienze Fisiche, Matematiche e Naturali, Rendiconti 1954 17 254 256		166	166	166
125155	Pr Co O3	160	R 3 m	54.4	1	166	R -3 m	163.1	3	yes	Atti della Accademia Nazionale dei Lincei, Classe di Scienze Fisiche, Matematiche e Naturali, Rendiconti 1954 17 254 256		166	166	166
127021	La Co O3	160	R 3 m	55.7	1	166	R -3 m	167.2	3	yes	Journal of the American Chemical Society, 1950 72 3799 3800		166	166	166
184859	((K0.5 Na0.5) (Nb O3))0.92 ((Bi0.5 Li0.5) (Ti O3))0.02 (Ba Zr O3)0.06	160	R 3 m	63.9	1	166	R -3 m	191.6	3	yes	Materials Chemistry and Physics, 2012 132 1015 1018		166	166
184860	((K0.5 Na0.5) (Nb O3))0.92 (Ba Zr O3)0.08	160	R 3 m	64.4	1	166	R -3 m	193.1	3	yes	Materials Chemistry and Physics, 2012 132 1015 1018		166	166
193843	(Bi0.8 Nd0.2) (Fe O3)	160	R 3 m	61.5	1	166	R -3 m	184.6	3	yes	Archives of metallurgy and materials, 2013 58 1371 1376		166	166
193844	(Bi0.9 Nd0.1) (Fe O3)	160	R 3 m	62.1	1	166	R -3 m	186.3	3	yes	Archives of metallurgy and materials, 2013 58 1371 1376		166	166
20288	Bi Fe O3	160	R 3 m	62.1	1	166	R -3 m	186.3	3	yes	Fizika Tverdogo Tela (Sankt-Petersburg), 1969 11 2681 2683		166	166	166
26622	Mo S2	160	R 3 m	159.7	3	166	R -3 m	159.7	3	yes	Journal of the American Chemical Society, 1957 79 3351 3354		166	166	166
28622	Bi (Fe O3)	160	R 3 m	62.1	1	166	R -3 m	186.3	3	yes	Kristallografiya 1962 7 77 83		166	166	166
28626	(Bi0.8 Pb0.2) (Fe0.8 Ti0.2) O3	160	R 3 m	62.1	1	166	R -3 m	186.3	3	yes	Kristallografiya 1962 7 77 83		166	166
28629	La Al O3	160	R 3 m	54.4	1	166	R -3 m	163.2	3	yes	Kristallografiya 1962 7 408 411		166	166	166
36113	K (N O3)	160	R 3 m	232.6	3	166	R -3 m	232.6	3	yes	Acta Chemica Scandinavica , 1969 23 1625 1636		166	166	166
36663	La Al O3	160	R 3 m	54.5	1	166	R -3 m	163.5	3	yes	Journal of Alloys and Compounds, 2020 827 , ,		166	166	166
36664	La (Al0.999 Mn0.001) O3	160	R 3 m	54.4	1	166	R -3 m	163.2	3	yes	Journal of Alloys and Compounds, 2020 827 , ,		166	166
38621	La Al O3	160	R 3 m	54.5	1	166	R -3 m	163.4	3	yes	Dalton Transactions, 2022 51 1112 1122		166	166	166
38622	(La0.98 Pb0.02) Al O3	160	R 3 m	54.5	1	166	R -3 m	163.5	3	yes	Dalton Transactions, 2022 51 1112 1122		166	166
639178	Hg Ta S2	160	R 3 m	167.9	3	166	R -3 m	167.9	3	yes	Journal of Chemical Physics, 1973 59 1922 1929		166	166	166
644249	Mo S2	160	R 3 m	159.4	3	166	R -3 m	159.4	3	yes	Inorganic Materials, 1979 15 1207 1208		166	166	166
76967	Tl (I O3)	160	R 3 m	87.5	1	166	R -3 m	262.5	3	yes	Anales de la Real Sociedad Espanola de Fisica y Quimica, 1947 43 1051 1060		166	166	166
69756	Cu1.8 S	160	R 3 m	121.2	1	225	F m -3 m	484.8	4	yes	Journal of Physics: Condensed Matter, 1991 3 6559 6570		225	225	225
130893	Pb0.5 Bi0.5 (Fe0.75 Nb0.25) O3	161	R 3 c	385.1	6	160	R 3 m	192.5	3		Journal of the European Ceramic Society, 2017 37 1467 1476		160	160
192850	(Bi0.55 La0.05 Pb0.4) ((Fe0.6 Ti0.4) O3)	161	R 3 c	372.6	6	160	R 3 m	186.3	3		Journal of Applied Physics (Melville, NY, United States), 2014 116 034107-1 034107-6		160	160
91812	(Pb0.94 Sr0.06) ((Zr0.6 Ti0.4) O3)	161	R 3 c	406.7	6	160	R 3 m	203.3	3		Materials Science & Engineering, B: Advanced Functional Solid-State Materials, 2000 75 43 52		160	160
98051	(Na0.5 K0.5)0.5 Bi0.5 (Ti O3)	161	R 3 c	358.1	6	160	R 3 m	179	3		Powder Diffraction, 2002 17 301 319		160	160
98054	(Na0.4 K0.6)0.5 Bi0.5 (Ti O3)	161	R 3 c	359.1	6	160	R 3 m	179.5	3		Powder Diffraction, 2002 17 301 319		160	160
59024	Bi0.922 Ba0.037 Sm0.037 Fe0.997 O3	161	R 3 c	372.4	6	166	R -3 m	186.2	3	yes	Journal of Superconductivity and Novel Magnetism, 2023 36 223 228		166	166
59025	Bi0.9 Ba0.1 Fe O3	161	R 3 c	375	6	166	R -3 m	187.5	3	yes	Journal of Superconductivity and Novel Magnetism, 2023 36 223 228		166	166
112327	La0.8 Ba0.2 (Mn O3)	161	R 3 c	358.8	6	167	R -3 c	358.8	6	yes	Journal of Alloys and Compounds, 2021 850 , ,		167	167
137396	Ca (C O3)	161	R 3 c	368.1	6	167	R -3 c	368.1	6	yes	Journal of Solid State Chemistry, 2022 307 , ,		167	167	167
180175	La (Al O3)	161	R 3 c	327	6	167	R -3 c	327	6	yes	Materials Research Bulletin, 2011 46 222 230		167	167	167
19005	Hg Ti O3	161	R 3 c	340.8	6	167	R -3 c	340.8	6	yes	Journal of Solid State Chemistry, 1973 6 509 512		167	167	167
234554	La0.67 Sr0.33 Mn O3	161	R 3 c	349.5	6	167	R -3 c	349.5	6	yes	Dalton Transactions, 2018 47 15512 15522		167	167
234555	La0.67 Sr0.33 Mn O3	161	R 3 c	346.3	6	167	R -3 c	346.3	6	yes	Dalton Transactions, 2018 47 15512 15522		167	167
234556	La0.67 Sr0.33 Mn O3	161	R 3 c	351.7	6	167	R -3 c	351.7	6	yes	Dalton Transactions, 2018 47 15512 15522		167	167
46132	La0.7 Ba0.15 Sr0.15 Co O3	161	R 3 c	338.7	6	167	R -3 c	338.7	6	yes	Journal of Superconductivity and Novel Magnetism, 2021 34 507 518		167	167
50041	La0.95 (Mn0.94 O3)	161	R 3 c	117.7	2	167	R -3 c	353.2	6	yes	Materials Research Bulletin, 1997 32 763 777		167	167	167
50042	La0.93 (Mn0.97 O3)	161	R 3 c	117.7	2	167	R -3 c	353.2	6	yes	Materials Research Bulletin, 1997 32 763 777		167	167	167
50043	La0.91 (Mn0.99 O3)	161	R 3 c	117.7	2	167	R -3 c	353.2	6	yes	Materials Research Bulletin, 1997 32 763 777		167	167	167
50044	La0.9 (Mn O3)	161	R 3 c	117.7	2	167	R -3 c	353.2	6	yes	Materials Research Bulletin, 1997 32 763 777		167	167	167
59216	Bi0.5 Na0.5 Ti O3	161	R 3 c	351.2	6	167	R -3 c	351.2	6	yes	Inorganic Chemistry Communications, 2022 146 , ,		167	167	167
108814	Cu2 (Hg I4)	162	P -3 1 m	201.9	1	191	P 6/m m m	201.9	1		Monatshefte fuer Chemie, 1989 120 7 10		191	191
23798	Ta2 C	162	P -3 1 m	41.2	1	191	P 6/m m m	41.2	1		Acta Crystallographica, 1965 19 6 9		191	191
257944	Y Mn O2.5	162	P -3 1 m	125	2	191	P 6/m m m	125	2		Inorganic Chemistry, 2017 56 8547 8553		191	191
38217	Si Te2	162	P -3 1 m	106.4	1	191	P 6/m m m	106.4	1		Zeitschrift fuer Naturforschung, Teil B: Anorganische Chemie, Organische Chemie, Biochemie, Biophysik, Biologie1953 8 104 104		191	191
20042	Ti6 O	163	P -3 1 c	216.1	2	162	P -3 1 m	108	1		Doklady Akademii Nauk SSSR, 1970 191 96 99		162	162	162
23575	Ti3 O	163	P -3 1 c	212	4	162	P -3 1 m	106	2		Metallurgical Transactions, 1970 1 2569 2571		162	162	162
23576	Ti6 O	163	P -3 1 c	210.2	2	162	P -3 1 m	105.1	1		Metallurgical Transactions, 1970 1 2569 2571		162	162	162
106390	Ce1.2 Ga9.8 Pt4	163	P -3 1 c	266.1	1	194	P 63/m m c	266.1	1		Journal of Alloys and Compounds, 1992 181 191 196		194	194
18837	Li0.4 C16	163	P -3 1 c	145.1	1	194	P 63/m m c	145.1	1		Chemistry of Materials, 2020 32 2518 2531		194	194
194595	Sr (Si O3)	163	P -3 1 c	148.9	2	194	P 63/m m c	148.9	2		Chemistry of Materials, 2014 26 5187 5189		194	194
197204	Ti6 Sn5	163	P -3 1 c	422.2	2	194	P 63/m m c	422.2	2		Zeitschrift fuer Metallkunde, 1965 56 475 484		194	194
29013	Pu F3	163	P -3 1 c	105.4	2	194	P 63/m m c	105.4	2		National Nuclear Energy Series, Manhattan Project Technical Section, Division 4: Plutonium Project1949 14 1462 1472		194	194
29014	Np F3	163	P -3 1 c	106.3	2	194	P 63/m m c	106.3	2		National Nuclear Energy Series, Manhattan Project Technical Section, Division 4: Plutonium Project1949 14 1462 1472		194	194
31744	Sr Th F6	163	P -3 1 c	108.6	1	194	P 63/m m c	108.6	1		Acta Crystallographica, 1949 2 388 390		194	194
640295	In2 Pt3	163	P -3 1 c	367.6	4	194	P 63/m m c	367.6	4		Naturwissenschaften 1968 55 542 543		194	194
68021	Tl3 (Si F6) F	163	P -3 1 c	375.2	2	194	P 63/m m c	375.2	2		Izvestiya Akademii Nauk SSSR, Seriya Khimicheskaya, 1988 1988 958 962		194	194
75971	Fe W N2	163	P -3 1 c	78.4	2	194	P 63/m m c	78.4	2		Materials Research Society Symposium Proceedings, 1994 327 165 170		194	194
80892	(Fe0.81 Mo0.19) Mo N2	163	P -3 1 c	77.7	2	194	P 63/m m c	77.7	2		Chemistry of Materials, 1995 7 1824 1828		194	194
91897	Ba (C O3)	163	P -3 1 c	135	2	194	P 63/m m c	135	2		Physics and Chemistry of Minerals, 2000 27 467 473		194	194
97586	Fe1.56 (O2.3 (O H)0.08)	163	P -3 1 c	70.9	1	194	P 63/m m c	70.9	1		Applied Physics A: Materials Science & Processing, 2002 74 S1004 S1006		194	194
106587	(Te0.4 Zr0.6) (F1.8 O1.1)	164	P -3 m 1	53.7	1	191	P 6/m m m	53.7	1		Inorganic Chemistry, 2019 58 16387 16401		191	191
131119	(Pb Se)3 (V Se2)	164	P -3 m 1	245.7	1	191	P 6/m m m	245.7	1		Chemistry of Materials, 2019 31 8473 8483		191	191	191
192903	(Sn Se)1.16 (Nb Se2)0.92	164	P -3 m 1	127.3	1	191	P 6/m m m	127.3	1		Journal of Alloys and Compounds, 2015 619 861 868		191	191	191
193870	Ni0.5 Ti Se2	164	P -3 m 1	65.2	1	191	P 6/m m m	65.2	1		Physics of the Solid State, 2014 56 2374 2379		191	191	191
194427	(Sn Se)1.16 (V Se2)	164	P -3 m 1	121.5	1	191	P 6/m m m	121.5	1		Chemistry of Materials, 2014 26 2862 2872		191	191	191
194428	(Sn Se)2.30 (V Se2)	164	P -3 m 1	184.5	1	191	P 6/m m m	184.5	1		Chemistry of Materials, 2014 26 2862 2872		191	191	191
194429	(Sn Se)3.45 (V Se2)	164	P -3 m 1	245.5	1	191	P 6/m m m	245.5	1		Chemistry of Materials, 2014 26 2862 2872		191	191	191
259011	(La Se)1.18 V5.63 Se8	164	P -3 m 1	926.5	1	191	P 6/m m m	926.5	1		Chemistry of Materials, 2017 29 8292 8298		191	191	191
259012	(La Se)1.18 V5.64 Se8	164	P -3 m 1	926.6	1	191	P 6/m m m	926.6	1		Chemistry of Materials, 2017 29 8292 8298		191		191
259013	(La Se)1.16 V3.46 Se6	164	P -3 m 1	732.3	1	191	P 6/m m m	732.3	1		Chemistry of Materials, 2017 29 8292 8298		191	191	191
33615	Fe O (O H)	164	P -3 m 1	34.1	1	191	P 6/m m m	17.1	0.5		Clay Minerals Bulletin, 1959 4 1 14		191	191
8397	Cu3 Si	164	P -3 m 1	104.6	2	191	P 6/m m m	104.6	2		Intermetallics 2019 107 108 115		191
96565	Ba (Ti0.167 Nb0.667) O3	164	P -3 m 1	68.1	1	191	P 6/m m m	68.1	1		Journal of Solid State Chemistry, 2003 174 209 220		191	191
96566	Ba (Ti0.091 Nb0.727) O3	164	P -3 m 1	68.4	1	191	P 6/m m m	68.4	1		Journal of Solid State Chemistry, 2003 174 209 220		191	191
16718	Cr.875 S	164	P -3 m 1	59.9	2	194	P 63/m m c	59.9	2		Acta Crystallographica, 1957 10 620 628		194	194
20686	Be	164	P -3 m 1	16.3	2	194	P 63/m m c	16.3	2		Doklady Akademii Nauk SSSR, 1984 275 91 93		194	194
291515	Fe O (O H)	164	P -3 m 1	34.6	2	194	P 63/m m c	34.6	2		Journal of Solid State Chemistry, 2015 225 256 260		194
134597	Cu1.196 Ag0.804 Te	165	P -3 c 1	418.6	6	164	P -3 m 1	209.3	3		Minerals (Basel, Switzerland), 2019 9 1 8		164	164
20327	K3 Rh (S C N)6	165	P -3 c 1	984.8	2	164	P -3 m 1	492.4	1		Zhurnal Fizicheskoi Khimii, 1953 27 100 105		164	164
60992	Ba2 Sn2 Mn Fe10 O22	165	P -3 c 1	877.6	2	164	P -3 m 1	438.8	1		Journal of Magnetism and Magnetic Materials, 1986 62 367 380		164	164
60993	Ba2 Sn2 Mn Fe10 O22	165	P -3 c 1	873.5	2	164	P -3 m 1	436.7	1		Journal of Magnetism and Magnetic Materials, 1986 62 367 380		164	164
60995	Ba2 Sn2 Co Fe10 O22	165	P -3 c 1	868.9	2	164	P -3 m 1	434.5	1		Journal of Magnetism and Magnetic Materials, 1986 62 367 380		164	164
60996	Ba2 Sn2 Co Fe10 O22	165	P -3 c 1	872.5	2	164	P -3 m 1	436.3	1		Journal of Magnetism and Magnetic Materials, 1986 62 367 380		164	164
60998	Ba2 Sn2 Ni Fe10 O22	165	P -3 c 1	865.9	2	164	P -3 m 1	432.9	1		Journal of Magnetism and Magnetic Materials, 1986 62 367 380		164	164
60999	Ba2 Sn2 Ni Fe10 O22	165	P -3 c 1	869	2	164	P -3 m 1	434.5	1		Journal of Magnetism and Magnetic Materials, 1986 62 367 380		164	164
62500	Ba2 Sn2 Mn Ga2 Fe8 O22	165	P -3 c 1	866.2	2	164	P -3 m 1	433.1	1		Journal of Magnetism and Magnetic Materials, 1986 62 367 380		164	164
159095	Sr (Co0.63 Mn0.37 O3)0.763	165	P -3 c 1	308.6	6	193	P 63/m c m	308.6	6		Chemistry of Materials, 2007 19 6158 6167		193		193
280680	Ba	165	P -3 c 1	396.6	12	193	P 63/m c m	396.6	12		Inorganic Chemistry, 2001 40 5152 5156		193	193	193
425144	Mo Cl6	165	P -3 c 1	170.6	1	193	P 63/m c m	170.6	1		Angewandte Chemie, International Edition, 2013 52 767 769		193	193	193
93119	Sr6 Rh5 O15	165	P -3 c 1	350.9	1	193	P 63/m c m	350.9	1		Journal of the American Chemical Society, 2001 123 8790 8796		193		193
93855	Ba	165	P -3 c 1	379.1	6	193	P 63/m c m	379.1	6		Journal of Solid State Chemistry, 2001 161 300 306		193		193
96031	(Ba8 Co Rh6 O21)0.1429	165	P -3 c 1	396.6	6	193	P 63/m c m	396.6	6		Materials Research Society Symposium Proceedings, 2001 658 GG1.4.1 GG1.4.7		193		193
96587	Ba	165	P -3 c 1	384.4	6	193	P 63/m c m	384.4	6		Journal of Solid State Chemistry, 2003 174 96 103		193		193
98486	Sr1.32 (Mn0.677) (Mn0.149 Cu0.174) O3	165	P -3 c 1	313.4	6	193	P 63/m c m	313.4	6		Solid State Sciences, 2003 5 1117 1125		193		193
230268	Fe O	166	R -3 m	1000	1	221	P m -3 m	1000	1		Physics and Chemistry of Minerals, 2018 45 367 379		221
165469	Li0.5 La0.5 (Ti O3)	167	R -3 c	346.3	6	166	R -3 m	173.1	3		Solid State Ionics, 2009 180 1362 1371		166	166	166
165470	Li0.5 La0.5 (Ti O3)	167	R -3 c	346.4	6	166	R -3 m	173.2	3		Solid State Ionics, 2009 180 1362 1371		166	166	166
165471	Li0.5 La0.5 (Ti O3)	167	R -3 c	346.7	6	166	R -3 m	173.3	3		Solid State Ionics, 2009 180 1362 1371		166	166	166
165472	Li0.5 La0.5 (Ti O3)	167	R -3 c	347.5	6	166	R -3 m	173.7	3		Solid State Ionics, 2009 180 1362 1371		166	166	166
165473	Li0.5 La0.5 (Ti O3)	167	R -3 c	347.9	6	166	R -3 m	173.9	3		Solid State Ionics, 2009 180 1362 1371		166	166	166
165474	Li0.5 La0.5 (Ti O3)	167	R -3 c	349.2	6	166	R -3 m	174.6	3		Solid State Ionics, 2009 180 1362 1371		166	166	166
165475	Li0.5 La0.5 (Ti O3)	167	R -3 c	350.1	6	166	R -3 m	175.1	3		Solid State Ionics, 2009 180 1362 1371		166	166	166
165476	Li0.5 La0.5 (Ti O3)	167	R -3 c	351.2	6	166	R -3 m	175.6	3		Solid State Ionics, 2009 180 1362 1371		166	166	166
165477	Li0.5 La0.5 (Ti O3)	167	R -3 c	352.1	6	166	R -3 m	176.1	3		Solid State Ionics, 2009 180 1362 1371		166	166	166
165478	Li0.5 La0.5 (Ti O3)	167	R -3 c	354.2	6	166	R -3 m	177.1	3		Solid State Ionics, 2009 180 1362 1371		166	166	166
165479	Li0.5 La0.5 (Ti O3)	167	R -3 c	355.7	6	166	R -3 m	177.8	3		Solid State Ionics, 2009 180 1362 1371		166	166	166
165481	Li0.3 (Na0.2 La0.5) (Ti O3)	167	R -3 c	348.8	6	166	R -3 m	174.4	3		Solid State Ionics, 2009 180 1362 1371		166	166
165482	Li0.3 (Na0.2 La0.5) (Ti O3)	167	R -3 c	349.7	6	166	R -3 m	174.8	3		Solid State Ionics, 2009 180 1362 1371		166	166
165483	Li0.3 (Na0.2 La0.5) (Ti O3)	167	R -3 c	351	6	166	R -3 m	175.5	3		Solid State Ionics, 2009 180 1362 1371		166	166
165484	Li0.3 (Na0.2 La0.5) (Ti O3)	167	R -3 c	352.7	6	166	R -3 m	176.4	3		Solid State Ionics, 2009 180 1362 1371		166	166
165485	Li0.3 (Na0.2 La0.5) (Ti O3)	167	R -3 c	355.7	6	166	R -3 m	177.9	3		Solid State Ionics, 2009 180 1362 1371		166	166
165486	Li0.3 (Na0.2 La0.5) (Ti O3)	167	R -3 c	356.9	6	166	R -3 m	178.5	3		Solid State Ionics, 2009 180 1362 1371		166	166
165487	Li0.2 (Na0.3 La0.5) (Ti O3)	167	R -3 c	349	6	166	R -3 m	174.5	3		Solid State Ionics, 2009 180 1362 1371		166	166
165488	Li0.2 (Na0.3 La0.5) (Ti O3)	167	R -3 c	349.8	6	166	R -3 m	174.9	3		Solid State Ionics, 2009 180 1362 1371		166	166
165489	Li0.2 (Na0.3 La0.5) (Ti O3)	167	R -3 c	350.9	6	166	R -3 m	175.4	3		Solid State Ionics, 2009 180 1362 1371		166	166
165490	Li0.2 (Na0.3 La0.5) (Ti O3)	167	R -3 c	352.8	6	166	R -3 m	176.4	3		Solid State Ionics, 2009 180 1362 1371		166	166
165491	Li0.2 (Na0.3 La0.5) (Ti O3)	167	R -3 c	354.2	6	166	R -3 m	177.1	3		Solid State Ionics, 2009 180 1362 1371		166	166
165492	Li0.2 (Na0.3 La0.5) (Ti O3)	167	R -3 c	355.7	6	166	R -3 m	177.9	3		Solid State Ionics, 2009 180 1362 1371		166	166
165493	Li0.2 (Na0.3 La0.5) (Ti O3)	167	R -3 c	356.9	6	166	R -3 m	178.4	3		Solid State Ionics, 2009 180 1362 1371		166	166
165495	(Na0.5 La0.5) (Ti O3)	167	R -3 c	349.5	6	166	R -3 m	174.8	3		Solid State Ionics, 2009 180 1362 1371		166	166	166
165496	(Na0.5 La0.5) (Ti O3)	167	R -3 c	355.5	6	166	R -3 m	177.8	3		Solid State Ionics, 2009 180 1362 1371		166	166	166
165497	(Na0.5 La0.5) (Ti O3)	167	R -3 c	357.8	6	166	R -3 m	178.9	3		Solid State Ionics, 2009 180 1362 1371		166	166	166
23182	K3 Na (Fe Cl6)	167	R -3 c	568.7	2	166	R -3 m	853.1	3		Periodico di Mineralogia, 1948 16 199 213		166	166	166
24475	K4 (Mn Cl6)	167	R -3 c	607.2	2	166	R -3 m	910.7	3		Periodico di Mineralogia, 1947 16 73 88		166	166	166
262359	(La0.9 Sm0.1) (Mn O3)	167	R -3 c	351.8	6	166	R -3 m	175.9	3		Solid State Sciences, 2012 14 341 348		166	166
262360	(La0.8 Sm0.2) (Mn O3)	167	R -3 c	351.3	6	166	R -3 m	175.6	3		Solid State Sciences, 2012 14 341 348		166	166
262361	(La0.7 Sm0.3) (Mn O3)	167	R -3 c	350.2	6	166	R -3 m	175.1	3		Solid State Sciences, 2012 14 341 348		166	166
280538	Nb O2 F	167	R -3 c	356.8	6	166	R -3 m	178.4	3		Acta Crystallographica, Section B: Structural Science, 2000 56 189 196		166	166
291494	Fe2 O3	167	R -3 c	301.9	6	166	R -3 m	151	3		Journal of Power Sources, 2015 287 13 24		166	166	166
33662	Cd (C O3)	167	R -3 c	113.2	2	166	R -3 m	169.8	3		Papers - Norwegian Academy of Sciences and Letters, [Section] 1: Mathematics-Natural Sciences Section1928 1928 1 165		166	166	166
61191	Pb1.6 Sb3.4 S7	173	P 63	1830.6	6	176	P 63/m	1830.6	6	yes	Bulletin de la Societe Francaise de Mineralogie et de Cristallographie, 1976 99 351 360		176	176
105521	Al5 Mo	173	P 63	185.1	2	182	P 63 2 2	185.1	2		Metallurgical Transactions A: Physical Metallurgy and Materials Science, 1991 22 1729 1738		182	182
43348	Ca (Ta4 O11)	173	P 63	410.4	2	182	P 63 2 2	410.4	2		Bulletin de la Societe Francaise de Mineralogie et de Cristallographie, 1963 86 115 116		182	182
58206	Al5 W	173	P 63	184.3	2	182	P 63 2 2	184.3	2		Acta Crystallographica, 1955 8 349 350	Cenzual, K., et al. Acta Crystallogr. B 47 (1991): 433-439 (1991), #173->182	182	182
155193	Ca Al Si	173	P 63	400.7	6	186	P 63 m c	400.7	6		Journal of the Physical Society of Japan, 2006 75 043713-1 043713-4		186	186
200088	Tl La O3	173	P 63	163.6	2	186	P 63 m c	163.6	2		Revue de Chimie Minerale, 1977 14 435 440		186	186
88241	Co H0.337	173	P 63	70.1	6	186	P 63 m c	70.1	6		Journal of Alloys and Compounds, 1999 291 1 7		186	186
20928	Li (I O3)	173	P 63	134.5	2	194	P 63/m m c	134.5	2	yes	Kristallografiya 1976 21 391 391		194	194
103153	Cu0.7 Zn2	174	P -6	41	1	187	P -6 m 2	41	1		Zeitschrift fuer Metallkunde, 1971 62 810 816		187	187
150551	Li Rh	174	P -6	26.5	1	187	P -6 m 2	26.5	1		Acta Crystallographica, 1965 18 906 907	Cenzual, K., et al. Acta Crystallogr. B 47 (1991): 433-439 (1991), #174->187	187	187
187889	Zr Ti P0.68	174	P -6	58.9	1	187	P -6 m 2	58.9	1		Journal of Alloys and Compounds, 2012 545 80 84		187	187
187890	Zr1.25 Ti0.75 P0.68	174	P -6	61.8	1	187	P -6 m 2	61.8	1		Journal of Alloys and Compounds, 2012 545 80 84		187	187
187891	Zr1.5 Ti0.5 P0.68	174	P -6	65.1	1	187	P -6 m 2	65.1	1		Journal of Alloys and Compounds, 2012 545 80 84		187	187
187892	Hf0.9 Ti1.1 P0.68	174	P -6	58.8	1	187	P -6 m 2	58.8	1		Journal of Alloys and Compounds, 2012 545 80 84		187	187
187893	Hf1.2 Ti0.8 P0.68	174	P -6	60.9	1	187	P -6 m 2	60.9	1		Journal of Alloys and Compounds, 2012 545 80 84		187	187
24143	Li2 O2	174	P -6	265.4	8	187	P -6 m 2	265.4	8		Chemische Berichte, 1953 86 1429 1437		187	187
644729	Ta N	174	P -6	67.8	3	189	P -6 2 m	67.8	3		Zeitschrift fuer Anorganische und Allgemeine Chemie (1950) (DE), 1979 452 17 26		189	189
150628	Ti Ni	175	P 6/m	64.5	3	191	P 6/m m m	64.5	3		Journal of Applied Physics (Melville, NY, United States), 1972 43 97 112		191	191
239722	(Na In Sn S4)0.5	175	P 6/m	103	1	191	P 6/m m m	103	1		Journal of Solid State Chemistry, 2016 238 291 302		191	191
239723	(K In Sn S4)0.5	175	P 6/m	102.4	1	191	P 6/m m m	102.4	1		Journal of Solid State Chemistry, 2016 238 291 302		191	191
192733	Ba (Co O3)	176	P 63/m	129.9	2	194	P 63/m m c	129.9	2		Polyhedron 2014 73 51 58		194	194
237740	Nb Se2	176	P 63/m	129.9	2	194	P 63/m m c	129.9	2		Journal of the American Chemical Society, 2013 135 1719 1722		194	194
256264	Cu1.568 In	176	P 63/m	83.4	2	194	P 63/m m c	83.4	2		European Journal of Inorganic Chemistry, 2018 2018 3548 3553		194	194
256265	Cu1.535 In	176	P 63/m	82.4	2	194	P 63/m m c	82.4	2		European Journal of Inorganic Chemistry, 2018 2018 3548 3553		194	194
49679	Na Tl O	176	P 63/m	117.7	2	194	P 63/m m c	117.7	2		Zeitschrift fuer Naturforschung, Teil B: Anorganische Chemie, Organische Chemie1985 40 122 123		194	194
133723	((N H4)0.98 K0.032) Cl (As2 O3) (H2 O)0.51	177	P 6 2 2	303.7	2	191	P 6/m m m	303.7	2	yes	Mineralogical Magazine, 2019 83 89 94		191	191
108123	Bi0.67 Ta S2	182	P 63 2 2	490.4	6	193	P 63/m c m	490.4	6	yes	Physica B+C: Physics of Condensed Matter + Atomic, Molecular and Plasma Physics, Optics (Amsterdam)1980 99 121 127		193	193
44354	Fe3 C	182	P 63 2 2	85.7	2	193	P 63/m c m	85.7	2	yes	Journal of the Physical Society of Japan, 1959 14 186 195		193	193
74692	Sn0.33 Ta S2	182	P 63 2 2	416.3	6	193	P 63/m c m	416.3	6	yes	Physica B+C: Physics of Condensed Matter + Atomic, Molecular and Plasma Physics, Optics (Amsterdam)1980 99 121 127		193	193
74693	Pb0.33 Ta S2	182	P 63 2 2	424.9	6	193	P 63/m c m	424.9	6	yes	Physica B+C: Physics of Condensed Matter + Atomic, Molecular and Plasma Physics, Optics (Amsterdam)1980 99 121 127		193	193
74694	Pb0.33 (Nb S2)	182	P 63 2 2	430	6	193	P 63/m c m	430	6	yes	Physica B+C: Physics of Condensed Matter + Atomic, Molecular and Plasma Physics, Optics (Amsterdam)1980 99 121 127		193	193
74700	Bi0.67 Nb S2	182	P 63 2 2	496.1	6	193	P 63/m c m	496.1	6	yes	Physica B+C: Physics of Condensed Matter + Atomic, Molecular and Plasma Physics, Optics (Amsterdam)1980 99 121 127		193	193
105342	Ni2 Si	182	P 63 2 2	63.1	2	194	P 63/m m c	63.1	2	yes	Journal of the Less-Common Metals, 1979 66 163 173		194	194
654666	Ni2 Si	182	P 63 2 2	61.3	2	194	P 63/m m c	61.3	2	yes	Acta Crystallographica, 1952 5 329 331	Cenzual, K., et al. Acta Crystallogr. B 47 (1991): 433-439 (1991), #182->194	194	194
109554	Pd C0.05 B0.05	183	P 6 m m	25.8	2	191	P 6/m m m	25.8	2	yes	Journal of the American Chemical Society, 2019 141 19616 19624		191	191
45534	Ca2 (Co (N O2)6) Br (H2 O)8	183	P 6 m m	479.8	1	191	P 6/m m m	479.8	1	yes	Gazzetta Chimica Italiana, 1955 85 1710 1716		191	191	191
61377	La Ni5 D5	186	P 63 m c	213.9	2	183	P 6 m m	106.9	1		Journal of the Less-Common Metals, 1985 113 127 148		183	183
18201	Ba Ti S3	186	P 63 m c	228.5	2	194	P 63/m m c	228.5	2	yes	Acta Crystallographica, 1963 16 135 142		194	194
183474	Dy (Cu0.3 Ga1.7)	186	P 63 m c	118.5	2	194	P 63/m m c	118.5	2	yes	Journal of Alloys and Compounds, 2012 512 212 215		194	194
183475	Dy (Cu0.4 Ga1.6)	186	P 63 m c	118	2	194	P 63/m m c	118	2	yes	Journal of Alloys and Compounds, 2012 512 212 215		194	194
183476	Dy (Cu0.6 Ga1.4)	186	P 63 m c	117.4	2	194	P 63/m m c	117.4	2	yes	Journal of Alloys and Compounds, 2012 512 212 215		194	194
18835	(Li C18)0.444	186	P 63 m c	74.8	1	194	P 63/m m c	74.8	1	yes	Chemistry of Materials, 2020 32 2518 2531		194	194
23737	(N H4) Fe Cl3	186	P 63 m c	258.5	2	194	P 63/m m c	258.5	2	yes	Israel Journal of Chemistry, 1970 8 737 740		194	194
23873	Ba (Mn O3)	186	P 63 m c	131.2	2	194	P 63/m m c	131.2	2	yes	Acta Crystallographica, 1962 15 179 181		194	194
24129	Ba (Mn O3)	186	P 63 m c	131.2	2	194	P 63/m m c	131.2	2	yes	Annales de Chimie (Cachan, France), 1962 1962 281 301		194	194
24792	Cr Se	186	P 63 m c	71.9	2	194	P 63/m m c	71.9	2	yes	Journal of Physics and Chemistry of Solids, 1957 3 238 249		194	194
250128	Al2 O C	186	P 63 m c	45.2	1	194	P 63/m m c	45.2	1	yes	Zhurnal Strukturnoi Khimii, 2004 45 103 109		194
26738	Li I (H2 O)3	186	P 63 m c	263.5	2	194	P 63/m m c	263.5	2	yes	Zeitschrift fuer Kristallographie, 1934 88 198 204		194	194
292039	Na0.667 Ta Se2	186	P 63 m c	159.5	2	194	P 63/m m c	159.5	2	yes	Journal of the Less-Common Metals, 1970 20 121 129		194	194
30092	Cu Br	186	P 63 m c	97.5	2	194	P 63/m m c	97.5	2	yes	Electrochimica Acta, 1977 22 701 704		194	194
30101	Si	186	P 63 m c	93.3	4	194	P 63/m m c	93.3	4	yes	Science (Washington, DC, United States), 1976 193 1242 1243		194	194
636533	Ge	186	P 63 m c	88.1	4	194	P 63/m m c	88.1	4	yes	Soviet Physics - Solid State, 1975 17 1647 1648		194	194
25364	Hg	187	P -6 m 2	138.2	6	191	P 6/m m m	69.1	3	yes	Journal of the Less-Common Metals, 1974 37 213 216		191	191
106107	(Sn0.85 Zn0.15)	187	P -6 m 2	26	2	194	P 63/m m c	26	2	yes	Acta Metallurgica, 1966 14 605 609		194	194
168892	B N	187	P -6 m 2	36	2	194	P 63/m m c	36	2	yes	Physica B: Condensed Matter (Amsterdam, Netherlands), 2010 405 4702 4705		194	194
168893	B N	187	P -6 m 2	36.4	2	194	P 63/m m c	36.4	2	yes	Physica B: Condensed Matter (Amsterdam, Netherlands), 2010 405 4702 4705		194	194
168894	B N	187	P -6 m 2	36.4	2	194	P 63/m m c	36.4	2	yes	Physica B: Condensed Matter (Amsterdam, Netherlands), 2010 405 4702 4705		194	194
240996	B N	187	P -6 m 2	35.9	2	194	P 63/m m c	35.9	2	yes	Acta Crystallographica, Section C: Crystal Structure Communications, 2007 63 i80 i82		194	194
240999	B N	187	P -6 m 2	36.9	2	194	P 63/m m c	36.9	2	yes	Acta Crystallographica, Section C: Crystal Structure Communications, 2007 63 i80 i82		194	194
31960	Rb Sc O2	187	P -6 m 2	116.7	2	194	P 63/m m c	116.7	2	yes	Zeitschrift fuer Anorganische und Allgemeine Chemie (1950) (DE), 1965 339 144 154		194	194
654688	In Tl S2	187	P -6 m 2	187.4	2	194	P 63/m m c	187.4	2	yes	Soviet Physics - Crystallography, 1973 18 226 227		194	194
77957	Ni1.78 Ge	187	P -6 m 2	68.2	2	194	P 63/m m c	68.2	2	yes	Journal of the Less-Common Metals, 1971 24 23 40		194	194
87908	Ni3 Ge2	187	P -6 m 2	65.2	1	194	P 63/m m c	65.2	1	yes	Journal of the Less-Common Metals, 1971 24 23 40		194	194
87909	Ni2.74 Ge2	187	P -6 m 2	64.4	1	194	P 63/m m c	64.4	1	yes	Journal of the Less-Common Metals, 1971 24 23 40		194	194
622932	(Co0.66 Fe0.66 Ni0.66) Ta4 N5	189	P -6 2 m	238.4	2	193	P 63/m c m	238.4	2	yes	Acta Chemica Scandinavica , 1954 8 213 220		193	193
632739	Fe Ta2 N2.6	189	P -6 2 m	237.4	4	193	P 63/m c m	237.4	4	yes	Acta Chemica Scandinavica , 1954 8 213 220		193	193
644598	Ni2 Ta4 N5	189	P -6 2 m	239.6	2	193	P 63/m c m	239.6	2	yes	Acta Chemica Scandinavica , 1954 8 213 220		193	193
654790	Co2 Ta4 N5	189	P -6 2 m	237.6	2	193	P 63/m c m	237.6	2	yes	Acta Chemica Scandinavica , 1954 8 213 220		193	193
36180	(Ce0.5 La0.5) F (C O3)	190	P -6 2 c	426.1	6	189	P -6 2 m	213	3		Zeitschrift fuer Kristallographie, 1931 78 462 469		189	189
106460	Er2 Co1.4 Ga2.6	190	P -6 2 c	442.5	4	194	P 63/m m c	442.5	4	yes	Journal of Alloys and Compounds, 1992 189 221 228		194	194
106466	Co Ga3 Lu2	190	P -6 2 c	443	4	194	P 63/m m c	443	4	yes	Journal of Alloys and Compounds, 1992 189 221 228		194	194
200100	K0.5 (H2 O)0.4 Nb S2	190	P -6 2 c	174.4	2	194	P 63/m m c	174.4	2	yes	Journal of the Less-Common Metals, 1977 55 213 220		194	194
200101	K0.33 (H2 O)0.6 Ta S2	190	P -6 2 c	175.2	2	194	P 63/m m c	175.2	2	yes	Journal of the Less-Common Metals, 1977 55 213 220		194	194
102405	(Co Fe) Sn	194	P 63/m m c	79.7	2	191	P 6/m m m	39.8	1		Journal of Magnetism and Magnetic Materials, 1983 38 1 22		191	191
108108	Bi In2	194	P 63/m m c	167.6	2	191	P 6/m m m	83.8	1		Transactions of the Metallurgical Society of AIME, 1967 239 883 889		191	191
108381	Cu Ga3 Sc2	194	P 63/m m c	103.6	1	191	P 6/m m m	51.8	0.5		Proceedings of the Rare Earth Research Conference, 1969, 7th, 1968 1 273 281 23HWAI		191	191
108442	Fe2 Ge	194	P 63/m m c	71	2	191	P 6/m m m	35.5	1		Journal of the Less-Common Metals, 1980 75 155 176		191	191
108448	Fe In Mn	194	P 63/m m c	85.8	2	191	P 6/m m m	42.9	1		Physica Status Solidi A: Applied Research, 1983 76 615 620		191	191
108449	Fe In Ni	194	P 63/m m c	88.2	2	191	P 6/m m m	44.1	1		Journal of Magnetism and Magnetic Materials, 1983 38 1 22		191	191
108460	(Fe Ni) Sn	194	P 63/m m c	77.7	2	191	P 6/m m m	38.9	1		Annales de Chimie (Cachan, France), 1970 1970 505 516		191	191
197130	Mn6.3 Sn1.7	194	P 63/m m c	124.6	1	191	P 6/m m m	62.3	0.5		Zeitschrift fuer Metallkunde, 1946 37 17 23		191	191
197575	Fe1.86 Ge1.14	194	P 63/m m c	70	2	191	P 6/m m m	35	1		Journal of Magnetism and Magnetic Materials, 1983 38 1 22		191	191
241333	Fe	194	P 63/m m c	37.4	6	191	P 6/m m m	18.7	3		Physics and Chemistry of Minerals, 1999 26 539 545		191	191
25427	Li N2	194	P 63/m m c	42.7	2	191	P 6/m m m	21.3	1		Journal of Physical Chemistry C, 2020 124 11825 11830		191	191	191
292036	Na0.667 Ta S2	194	P 63/m m c	140.9	2	191	P 6/m m m	70.4	1		Journal of the Less-Common Metals, 1970 20 121 129		191	191	191
30988	Pt (Sb0.73 Bi0.27)	194	P 63/m m c	83.1	2	191	P 6/m m m	41.5	1		Bulletin de la Societe Francaise de Mineralogie et de Cristallographie, 1972 95 610 613		191	191
30989	Pd Sb	194	P 63/m m c	79.8	2	191	P 6/m m m	39.9	1		Canadian Mineralogist, 1974 12 275 279		191	191
31071	B2 H6	194	P 63/m m c	155.1	2	191	P 6/m m m	77.6	1		Zeitschrift fuer Kristallographie, 1925 62 103 112		191	191	191
35081	Al2 C O	194	P 63/m m c	44	1	191	P 6/m m m	22	0.5		Journal of Chemical Physics, 1961 34 252 259		191		191
36967	Mn5 Ge3	194	P 63/m m c	226.4	2	191	P 6/m m m	113.2	1		Journal of Alloys and Compounds, 2021 876 , ,		191	191
41058	C5.16 N0.84	194	P 63/m m c	35.4	1	191	P 6/m m m	17.7	0.5		Angewandte Chemie, International Edition, 2020 59 1871 1877		191	191
413838	Yb0.691 Fe4.914 Al0.706	194	P 63/m m c	90.8	2	191	P 6/m m m	45.4	1		Zeitschrift fuer Kristallographie, 2003 218 802 810		191
413839	Yb0.693 (Fe0.86 Al0.14)5.664	194	P 63/m m c	90.9	2	191	P 6/m m m	45.4	1		Zeitschrift fuer Kristallographie, 2003 218 802 810		191
413840	Yb0.668 Fe4.892 Al0.772	194	P 63/m m c	91.5	2	191	P 6/m m m	45.7	1		Zeitschrift fuer Kristallographie, 2003 218 802 810		191
44075	Ti5 As3	194	P 63/m m c	247.3	2	191	P 6/m m m	123.7	1		Monatshefte fuer Chemie, 1965 96 565 569		191	191
53460	Fe2 Ge	194	P 63/m m c	71.4	2	191	P 6/m m m	35.7	1		Journal of the Less-Common Metals, 1980 75 155 176		191	191
56986	Ho Ag Sn	194	P 63/m m c	138.3	2	191	P 6/m m m	69.2	1		Journal of Magnetism and Magnetic Materials, 1992 117 L1 L4		191	191
657261	Tb Ag Sn	194	P 63/m m c	140.2	2	191	P 6/m m m	70.1	1		Journal of Magnetism and Magnetic Materials, 1992 117 L1 L4		191	191
92360	U (Cu0.96 Si1.04)	194	P 63/m m c	110.6	2	191	P 6/m m m	55.3	1		Solid State Sciences, 2000 2 773 780		191	191
18010	Sn I4	195	P 2 3	229.2	1	215	P -4 3 m	229.2	1		Zeitschrift fuer Kristallographie, 1926 63 222 230		215	215	215
39316	Ba (Au F6)2	195	P 2 3	970.6	4	215	P -4 3 m	970.6	4		Zhurnal Neorganicheskoi Khimii, 1990 35 1970 1977		215	215	215
104766	Li22 Pb5	196	F 2 3	8096.4	16	216	F -4 3 m	8096.4	16		Journal of Physical Chemistry, 1958 62 689 693		216	216
133005	Li6 P S5 Br	196	F 2 3	990.1	4	216	F -4 3 m	990.1	4		Chemistry of Materials, 2019 31 10178 10185		216	216
133006	Li6 P S5 Br	196	F 2 3	990.9	4	216	F -4 3 m	990.9	4		Chemistry of Materials, 2019 31 10178 10185		216	216
133007	Li6 P S5 Br	196	F 2 3	991.2	4	216	F -4 3 m	991.2	4		Chemistry of Materials, 2019 31 10178 10185		216	216
133008	Li6 P S5 Br	196	F 2 3	990.6	4	216	F -4 3 m	990.6	4		Chemistry of Materials, 2019 31 10178 10185		216	216
133009	Li6 P S5 Br	196	F 2 3	994.3	4	216	F -4 3 m	994.3	4		Chemistry of Materials, 2019 31 10178 10185		216	216
133010	Li6 P S5 Br	196	F 2 3	995.7	4	216	F -4 3 m	995.7	4		Chemistry of Materials, 2019 31 10178 10185		216	216
133011	Li6 P S5 Br	196	F 2 3	994.5	4	216	F -4 3 m	994.5	4		Chemistry of Materials, 2019 31 10178 10185		216	216
133012	Li6 P S5 Br	196	F 2 3	994.5	4	216	F -4 3 m	994.5	4		Chemistry of Materials, 2019 31 10178 10185		216	216
133013	Li6 P S5 Br	196	F 2 3	998.5	4	216	F -4 3 m	998.5	4		Chemistry of Materials, 2019 31 10178 10185		216	216
150645	Mg Al (Li1.8 Zn0.2)	196	F 2 3	298.1	4	216	F -4 3 m	298.1	4		Journal of the Institute of Metals, 1964 92 188 189		216	216
24174	Cu5 Fe S4	196	F 2 3	163.7	1	216	F -4 3 m	163.7	1		American Mineralogist, 1949 34 824 829		216	216
2456	Zn (S O4)	196	F 2 3	369.5	4	216	F -4 3 m	369.5	4		Naturwissenschaften 1978 65 594 594		216	216	216
33628	Cu2 Se	196	F 2 3	199.2	4	216	F -4 3 m	199.2	4		Zeitschrift fuer Physikalische Chemie, Abteilung B: Chemie der Elementarprozesse, Aufbau der Materie1936 31 157 194		216	216	216
43229	Zr C0.6 H0.4	196	F 2 3	814.3	32	216	F -4 3 m	814.3	32		Monatshefte fuer Chemie, 1965 96 1563 1566		216	216	216
44907	Li22 Si5	196	F 2 3	6591.8	16	216	F -4 3 m	6591.8	16		Kristallografiya 1964 9 338 341		216	216
59955	Cu2 Se	196	F 2 3	196.8	4	216	F -4 3 m	196.8	4		Acta Crystallographica, Section B: Structural Science, 2004 60 282 286		216	216	216
636880	Li22 Ge5	196	F 2 3	6708.5	16	216	F -4 3 m	6708.5	16		Soviet Physics - Crystallography, 1964 9 269 271		216	216
642370	Li22 Si5	196	F 2 3	6591.8	16	216	F -4 3 m	6591.8	16		Soviet Physics - Crystallography, 1964 9 269 271		216	216
642384	Li22 Sn5	196	F 2 3	7738.9	16	216	F -4 3 m	7738.9	16		Soviet Physics - Crystallography, 1964 9 269 271		216	216
642400	Li22 Tl5	196	F 2 3	8003.6	16	216	F -4 3 m	8003.6	16		Acta Crystallographica, Section A: Crystal Physics, Diffraction, Theoretical and General Crystallography 1981 37 C 185		216	216
23042	Li5 B4	197	I 2 3	119.8	1	217	I -4 3 m	119.8	1		United States NTIS, AD Report, 1977 1977 1 35		217	217
28482	Sr4 (Al6 O12) (S O4)	197	I 2 3	830.6	2	217	I -4 3 m	830.6	2		Yogyo Kyokaishi, 1965 73 1 8		217	217	217
28483	Sr4 (Al6 O12) (W O4)	197	I 2 3	835.9	2	217	I -4 3 m	835.9	2		Yogyo Kyokaishi, 1965 73 1 8		217	217	217
28465	H2	197	I 2 3	141.4	2	229	I m -3 m	141.4	2	yes	Journal of Chemical Physics, 1966 45 834 837		229	229	229
28466	D2	197	I 2 3	141.4	2	229	I m -3 m	141.4	2	yes	Journal of Chemical Physics, 1966 45 834 837		229	229	229
49648	Eu (N H3)6	197	I 2 3	871	2	229	I m -3 m	871	2	yes	Journal of Solid State Chemistry, 1969 1 10 18		229	229	229
49649	Yb (N H3)6	197	I 2 3	804.4	2	229	I m -3 m	804.4	2	yes	Journal of Solid State Chemistry, 1969 1 10 18		229	229	229
119	((N H4)2 (Cu (N H3)2) Br4)0.25	200	P m -3	67.4	1	221	P m -3 m	67.4	1		Crystal Structure Communications, 1976 5 57 60		221		221
120	((N H4) (Cu (N H3)2) Cl3)0.3333	200	P m -3	59.4	1	221	P m -3 m	59.4	1		Crystal Structure Communications, 1976 5 63 65		221	221	221
121	((N H4)2 (Cu (N H3)2) Cl4)0.25	200	P m -3	59.8	1	221	P m -3 m	59.8	1		Crystal Structure Communications, 1976 5 61 62		221	221	221
143881	Cs Sn Br3	200	P m -3	195.3	1	221	P m -3 m	195.3	1		Journal of Physical Chemistry C, 2020 124 13434 13446		221	221	221
150171	Ba (Sc O2 F)	200	P m -3	72.6	1	221	P m -3 m	72.6	1		Journal of Solid State Chemistry, 1998 139 422 423		221	221
16755	(Cu (N H3)2)0.5 Br	200	P m -3	67.7	1	221	P m -3 m	67.7	1		Acta Crystallographica, 1958 11 610 612		221	221	221
20834	Pd1.5 H2	200	P m -3	26.9	1	221	P m -3 m	26.9	1		Kristallografiya 1980 25 1290 1291		221	221	221
264729	Bi0.16 Mg0.14 Nb0.28 Pb0.84 Sc0.16 Ti0.42 O3	200	P m -3	65.3	1	221	P m -3 m	65.3	1		Journal of the American Ceramic Society, 2018 101 683 693		221	221
28671	Hg (N H2) Br	200	P m -3	81.2	1	221	P m -3 m	81.2	1		Zeitschrift fuer Anorganische und Allgemeine Chemie (1950) (DE), 1952 270 145 159		221	221	221
426	Ca3 As Br3	200	P m -3	206.4	1	221	P m -3 m	206.4	1		Zeitschrift fuer Naturforschung, Teil B: Anorganische Chemie, Organische Chemie, Biochemie, Biophysik, Biologie1976 31 408 410		221	221	221
54043	Th Pd0.84 B4.2	200	P m -3	74.1	1	221	P m -3 m	74.1	1		Acta Crystallographica, Section A: Foundations of Crystallography, 1998 54 91 101		221	221	221
74759	(N H4)0.74 (Cu (N H3)2)0.13 Br	200	P m -3	66.9	1	221	P m -3 m	66.9	1		Zeitschrift fuer Kristallographie, 1994 209 343 345		221	221	221
69718	Ba4 Yb Cu3 O9	200	P m -3	520.7	2	223	P m -3 n	520.7	2		Journal of the Less-Common Metals, 1991 170 83 91		223	223	223
194601	Ca Cu3 (Fe2 Nb2 O12)	201	P n -3	423.3	2	204	I m -3	423.3	2		Chemistry of Materials, 2014 26 4832 4837		204	204	204
31092	Ca C2	201	P n -3	189.1	4	224	P n -3 m	189.1	4		Zeitschrift fuer Kristallographie, 1926 64 296 302		224	224	224
63938	Ag2 O	201	P n -3	107.9	2	224	P n -3 m	107.9	2		Inorganic Chemistry Communications, 2023 148 , ,		224	224	224
24502	Tl2 (V F5) (H2 O)	202	F m -3	603.4	4	225	F m -3 m	603.4	4		Gazzetta Chimica Italiana, 1932 62 279 288		225	225
24503	(N H4)3 (Cr F6)	202	F m -3	731.4	4	225	F m -3 m	731.4	4		Gazzetta Chimica Italiana, 1932 62 289 295		225	225	225
24504	Rb2 Cr F5 (H2 O)	202	F m -3	588.5	4	225	F m -3 m	588.5	4		Gazzetta Chimica Italiana, 1932 62 289 295		225	225
24505	(N H4)2 V F5 H2 O	202	F m -3	596.9	4	225	F m -3 m	596.9	4		Gazzetta Chimica Italiana, 1932 62 380 387		225	225
24506	Rb2 V F5 (H2 O)	202	F m -3	596.9	4	225	F m -3 m	596.9	4		Gazzetta Chimica Italiana, 1932 62 380 387		225	225
24507	Tl2 (Cr F5) (H2 O)	202	F m -3	594.8	4	225	F m -3 m	594.8	4		Gazzetta Chimica Italiana, 1932 62 380 387		225	225
27054	Ca N H	202	F m -3	135	4	225	F m -3 m	135	4		Helvetica Physica Acta, 1964 37 195 195		225	225	225
70064	Na9.28 C60	202	F m -3	3105.7	4	225	F m -3 m	3105.7	4		Nature (London, United Kingdom), 1992 360 568 571		225	225	225
20233	Fe2 W2 C	203	F d -3	1369.5	24	227	F d -3 m	1369.5	24		Izvestiya Akademii Nauk SSSR, Seriya Fizicheskaya, 1951 15 24 38		227	227	227
20234	Fe6 W6 C	203	F d -3	1305.8	8	227	F d -3 m	1305.8	8		Izvestiya Akademii Nauk SSSR, Seriya Fizicheskaya, 1951 15 24 38		227	227	227
194137	La Mn3 V4 O12	204	I m -3	419	2	229	I m -3 m	419	2		Inorganic Chemistry, 2014 53 594 599		229	229	229
20351	C8	204	I m -3	78.4	2	229	I m -3 m	78.4	2		Kristallografiya 1981 26 484 487		229	229	229
24769	Cu Br	204	I m -3	94.8	2	229	I m -3 m	94.8	2		Zeitschrift fuer Naturforschung, Teil A: Astrophysik, Physik und Physikalische Chemie1952 7 369 371		229	229	229
421179	Ce6 Pd13 Cd4	204	I m -3	947.3	2	229	I m -3 m	947.3	2		Monatshefte fuer Chemie, 2010 141 1 6		229	229	229
8782	Mn0.997 Ga4.012	204	I m -3	175.3	2	229	I m -3 m	175.3	2		Physical Review Materials, 2018 2 1 7		229	229	229
32591	(C (N H2)3 )3 V O F5	205	P a -3	2801.4	8	221	P m -3 m	350.2	1		Vestnik Slovenskega Kemijskega Drustva, 1979 26 401 406		221	221	221
35329	(C (N H2)3)3 (Al F6)	205	P a -3	2704.8	8	221	P m -3 m	338.1	1		Monatshefte fuer Chemie, 1983 114 277 279		221	221	221
37052	(C (N H2)3)3 Ga F6	205	P a -3	2782.4	8	221	P m -3 m	347.8	1		Monatshefte fuer Chemie, 1983 114 277 279		221	221	221
37053	(C (N H2)3)3 In F6	205	P a -3	2948.8	8	221	P m -3 m	368.6	1		Monatshefte fuer Chemie, 1983 114 277 279		221	221	221
39130	(S P Br3)	205	P a -3	1341.9	8	221	P m -3 m	167.7	1		Nippon Kagaku Zasshi, 1941 62 107 111		221	221	221
246527	Rb8.77 C84	205	P a -3	4758.6	4	225	F m -3 m	4758.6	4		Physical Review B: Condensed Matter and Materials Physics, 2005 71 224118-1 224118-6		225	225	225
246528	Rb8.49 C84	205	P a -3	4801.1	4	225	F m -3 m	4801.1	4		Physical Review B: Condensed Matter and Materials Physics, 2005 71 224118-1 224118-6		225	225	225
28340	D2	205	P a -3	131.4	2	225	F m -3 m	131.4	2		Physical Review Letters, 1966 16 799 801		225	225	225
31097	U (P2 O7)	205	P a -3	638.3	4	225	F m -3 m	638.3	4		Zeitschrift fuer Kristallographie, 1936 94 311 312		225	225	225
33758	D2 S	205	P a -3	191.6	4	225	F m -3 m	191.6	4		Zeitschrift fuer Kristallographie, 1990 193 1 19		225	225	225
36204	(Ni (N H3)6) (N O3)2	205	P a -3	1316.5	4	225	F m -3 m	1316.5	4		Journal of the American Chemical Society, 1922 44 1260 1266		225	225	225
88361	Na2 Rb C60	205	P a -3	2753.6	4	225	F m -3 m	2753.6	4		Journal of Physics: Condensed Matter, 1999 11 371 381		225	225	225
88363	Na2 Rb C60	205	P a -3	2759	4	225	F m -3 m	2759	4		Journal of Physics: Condensed Matter, 1999 11 371 381		225	225	225
88365	Na2 Rb C60	205	P a -3	2767.5	4	225	F m -3 m	2767.5	4		Journal of Physics: Condensed Matter, 1999 11 371 381		225	225	225
150813	Mo0.2788 U1.7212	206	I a -3	325.7	8	221	P m -3 m	40.7	1		Memoires Scientifiques de la Revue de Metallurgie, 1961 58 469 478		221	221
187612	La2 Ce2 O7	206	I a -3	1377.3	8	225	F m -3 m	172.2	1		Journal of the Society of Inorganic Materials, Japan, 2012 19 304 310		225	225	225
187617	La2 Ce2 O7	206	I a -3	1377.3	8	225	F m -3 m	172.2	1		Journal of the Society of Inorganic Materials, Japan, 2012 19 304 310		225	225	225
138625	Eu Nb O3	207	P 4 3 2	64.5	1	221	P m -3 m	64.5	1	yes	Physical Review Materials, 2021 5 , ,		221	221	221
24485	Mg3 As2	208	P 42 3 2	227	2	224	P n -3 m	227	2	yes	Gazzetta Chimica Italiana, 1928 58 541 550		224	224	224
24486	Zn3 As2	208	P 42 3 2	196.1	2	224	P n -3 m	196.1	2	yes	Gazzetta Chimica Italiana, 1928 58 541 550		224	224	224
24487	Zn3 P2	208	P 42 3 2	183.3	2	224	P n -3 m	183.3	2	yes	Gazzetta Chimica Italiana, 1928 58 655 664		224	224	224
24488	Cd3 P2	208	P 42 3 2	222.5	2	224	P n -3 m	222.5	2	yes	Gazzetta Chimica Italiana, 1928 58 655 664		224	224	224
56167	Cd3 As2	208	P 42 3 2	248.9	2	224	P n -3 m	248.9	2	yes	Gazzetta Chimica Italiana, 1928 58 655 664		224	224	224
151197	Ni Hg4	211	I 4 3 2	217.7	2	229	I m -3 m	217.7	2	yes	Zeitschrift fuer Metallkunde, 1953 44 359 359		229	229	229
639148	Hg4 Pt	211	I 4 3 2	236.7	2	229	I m -3 m	236.7	2	yes	Monatshefte fuer Chemie, 1953 84 211 212		229	229	229
659824	Hg4 Pt	211	I 4 3 2	238.3	2	229	I m -3 m	238.3	2	yes	Journal of Applied Crystallography, 1982 15 100 101		229	229	229
27838	Cs (Au.5 Ag.5) Cl3	215	P -4 3 m	151.4	1	221	P m -3 m	151.4	1	yes	Journal of Chemical Physics, 1934 2 419 421		221	221	221
27839	Cs Au Cl3	215	P -4 3 m	151.4	1	221	P m -3 m	151.4	1	yes	Journal of Chemical Physics, 1934 2 419 421		221	221	221
407803	Pb (Mn0.5 Te0.5 O3)	215	P -4 3 m	66.2	1	221	P m -3 m	66.2	1	yes	Zeitschrift fuer Naturforschung, B: A Journal of Chemical Sciences, 1998 53 49 52		221	221	221
102998	Cu2 In Mn	216	F -4 3 m	236.8	4	225	F m -3 m	236.8	4	yes	Physica Status Solidi A: Applied Research, 1970 3 959 964		225	225	225
103101	Cu3 Sn	216	F -4 3 m	229	4	225	F m -3 m	229	4	yes	Metall (Clausthal-Zellerfeld, Germany), 1966 20 823 829		225	225	225
105778	Pt (Sn Zr)	216	F -4 3 m	254.4	4	225	F m -3 m	254.4	4	yes	Journal of the Less-Common Metals, 1974 34 279 284		225	225	225
105916	Rh (Sb Ti)	216	F -4 3 m	225.6	4	225	F m -3 m	225.6	4	yes	Journal of the Less-Common Metals, 1974 34 279 284		225	225	225
105918	Rh (Sb Zr)	216	F -4 3 m	245.4	4	225	F m -3 m	245.4	4	yes	Journal of the Less-Common Metals, 1974 34 279 284		225	225	225
105932	Rh (Sn Ti)	216	F -4 3 m	238.3	4	225	F m -3 m	238.3	4	yes	Journal of the Less-Common Metals, 1974 34 279 284		225	225	225
106498	Co2 Sn Ti	216	F -4 3 m	223.3	4	225	F m -3 m	223.3	4	yes	Fizika Tverdogo Tela (Sankt-Petersburg), 1990 32 2650 2654		225	225	225
108709	Pt Sb Sm	216	F -4 3 m	281.5	4	225	F m -3 m	281.5	4	yes	Journal of the Less-Common Metals, 1981 78 P1 P5		225	225	225
145890	(Cd (H2 O)2)4 (Fe (C N)6)2.667	216	F -4 3 m	1196.3	1	225	F m -3 m	1196.3	1	yes	Zeitschrift fuer Anorganische und Allgemeine Chemie, 2023 649 1 6		225	225
150641	Ag2 Mg (Mg0.38 Ag0.38 Sn0.24)	216	F -4 3 m	287.9	4	225	F m -3 m	287.9	4	yes	Journal of the Institute of Metals, 1949 75 805 808		225
151446	Ag2 Li Sn	216	F -4 3 m	287.8	4	225	F m -3 m	287.8	4	yes	Journal of the Electrochemical Society, 2004 151 A1738 A1744		225	225	225
154086	Ag2 Li Sn	216	F -4 3 m	287.5	4	225	F m -3 m	287.5	4	yes	Solid State Ionics, 2005 176 2749 2757		225	225	225
166872	Co2 Mn Si	216	F -4 3 m	180.4	4	225	F m -3 m	180.4	4	yes	Zeitschrift fuer Metallkunde, 2005 96 1015 1023		225	225
184972	Fe2.99 (Al0.441 Si0.559)	216	F -4 3 m	187.3	4	225	F m -3 m	187.3	4	yes	Journal of Magnetism and Magnetic Materials, 2012 324 2442 2451		225	225
184973	(Fe2.87 Cr0.13) (Al0.402 Si0.598)	216	F -4 3 m	187.2	4	225	F m -3 m	187.2	4	yes	Journal of Magnetism and Magnetic Materials, 2012 324 2442 2451		225	225
184974	(Fe2.689 Cr0.299) (Al0.350 Si0.650)	216	F -4 3 m	187.2	4	225	F m -3 m	187.2	4	yes	Journal of Magnetism and Magnetic Materials, 2012 324 2442 2451		225	225
184975	(Fe2.685 Cr0.325) (Al0.467 Si0.533)	216	F -4 3 m	187.3	4	225	F m -3 m	187.3	4	yes	Journal of Magnetism and Magnetic Materials, 2012 324 2442 2451		225	225
184976	(Fe2.536 Cr0.468) (Al0.493 Si0.507)	216	F -4 3 m	187.1	4	225	F m -3 m	187.1	4	yes	Journal of Magnetism and Magnetic Materials, 2012 324 2442 2451		225	225
184977	(Fe2.81 Cr0.15) (Al0.402 Si0.598)	216	F -4 3 m	187.6	4	225	F m -3 m	187.6	4	yes	Journal of Magnetism and Magnetic Materials, 2012 324 2442 2451		225	225
184978	(Fe2.87 Cr0.11) (Al0.402 Si0.598)	216	F -4 3 m	187.1	4	225	F m -3 m	187.1	4	yes	Journal of Magnetism and Magnetic Materials, 2012 324 2442 2451		225	225
184979	(Fe2.61 Cr0.27) (Al0.350 Si0.650)	216	F -4 3 m	187.1	4	225	F m -3 m	187.1	4	yes	Journal of Magnetism and Magnetic Materials, 2012 324 2442 2451		225	225
184980	(Fe2.64 Cr0.30) (Al0.467 Si0.533)	216	F -4 3 m	187.3	4	225	F m -3 m	187.3	4	yes	Journal of Magnetism and Magnetic Materials, 2012 324 2442 2451		225	225
184981	(Fe2.47 Cr0.43) (Al0.493 Si0.507)	216	F -4 3 m	187.1	4	225	F m -3 m	187.1	4	yes	Journal of Magnetism and Magnetic Materials, 2012 324 2442 2451		225	225
197529	Ti Co2 Sn	216	F -4 3 m	223.3	4	225	F m -3 m	223.3	4	yes	Soviet Physics - Solid State, 1990 32 1536 1538		225	225	225
230255	Cd0.5 Cu Se	216	F -4 3 m	216	4	225	F m -3 m	216	4	yes	Chemistry of Materials, 2016 28 8391 8398		225	225	225
230766	(N H4)3 Al F6	216	F -4 3 m	715.2	4	225	F m -3 m	715.2	4	yes	Journal of Alloys and Compounds, 2019 776 594 598		225	225	225
24002	(N H4)3 (Al F6)	216	F -4 3 m	592.7	4	225	F m -3 m	592.7	4	yes	Journal of the American Chemical Society, 1924 46 2738 2751		225	225	225
247720	(Fe2.909 Cr0.107) (Al0.492 Si0.492)	216	F -4 3 m	187.1	4	225	F m -3 m	187.1	4	yes	Journal of Physics: Conference Series, 2012 340 012070-1 012070-8		225	225	225
247721	(Fe2.779 Cr0.231) (Al0.495 Si0.495)	216	F -4 3 m	187.1	4	225	F m -3 m	187.1	4	yes	Journal of Physics: Conference Series, 2012 340 012070-1 012070-8		225	225	225
247722	(Fe2.662 Cr0.384) (Al0.477 Si0.477)	216	F -4 3 m	187.1	4	225	F m -3 m	187.1	4	yes	Journal of Physics: Conference Series, 2012 340 012070-1 012070-8		225	225	225
247723	(Fe2.571 Cr0.481) (Al0.474 Si0.474)	216	F -4 3 m	187.2	4	225	F m -3 m	187.2	4	yes	Journal of Physics: Conference Series, 2012 340 012070-1 012070-8		225	225	225
247975	Mg3 Cu H0.6	216	F -4 3 m	248.6	4	225	F m -3 m	248.6	4	yes	International Journal of Hydrogen Energy, 2013 38 15264 15268		225	225	225
28654	K2 Cu (Fe (C N)6)	216	F -4 3 m	997	4	225	F m -3 m	997	4	yes	Gazzetta Chimica Italiana, 1937 67 137 146		225	225	225
28655	K2 Cu3 (Fe (C N)6)2	216	F -4 3 m	991	2	225	F m -3 m	991	2	yes	Gazzetta Chimica Italiana, 1937 67 137 146		225	225
28656	Li2 Cu Fe (C N)6	216	F -4 3 m	988	4	225	F m -3 m	988	4	yes	Gazzetta Chimica Italiana, 1937 67 146 158		225	225	225
28657	Na2 Cu Fe (C N)6	216	F -4 3 m	1006	4	225	F m -3 m	1006	4	yes	Gazzetta Chimica Italiana, 1937 67 146 158		225	225	225
28658	(N H4)2 Cu Fe (C N)6	216	F -4 3 m	1015.1	4	225	F m -3 m	1015.1	4	yes	Gazzetta Chimica Italiana, 1937 67 146 158		225	225	225
28659	Rb2 Cu Fe (C N)6	216	F -4 3 m	994	4	225	F m -3 m	994	4	yes	Gazzetta Chimica Italiana, 1937 67 146 158		225	225	225
28667	K2 Ni Fe (C N)6	216	F -4 3 m	988	4	225	F m -3 m	988	4	yes	Gazzetta Chimica Italiana, 1938 68 803 809		225	225	225
28669	K2 Co Fe (C N)6	216	F -4 3 m	1024.2	4	225	F m -3 m	1024.2	4	yes	Gazzetta Chimica Italiana, 1938 68 803 809		225	225	225
28845	Na (B H4)	216	F -4 3 m	231.4	4	225	F m -3 m	231.4	4	yes	Journal of the American Chemical Society, 1947 69 987 988		225	225	225
33297	Co V Mn Al	216	F -4 3 m	194.8	4	225	F m -3 m	194.8	4	yes	Journal of Alloys and Compounds, 2021 855 , ,		225	225
33298	Co V Mn Al	216	F -4 3 m	195.2	4	225	F m -3 m	195.2	4	yes	Journal of Alloys and Compounds, 2021 855 , ,		225	225
33609	(N H4)3 (Al F6)	216	F -4 3 m	705.9	4	225	F m -3 m	705.9	4	yes	Zeitschrift fuer Kristallographie, 1930 73 113 113		225	225	225
414342	Li4 Al4 Ag8	216	F -4 3 m	251.9	1	225	F m -3 m	251.9	1	yes	Solid State Sciences, 2004 6 1429 1437		225	225	225
44677	K3 Sb	216	F -4 3 m	612.6	4	225	F m -3 m	612.6	4	yes	Journal of Applied Physics (Melville, NY, United States), 1966 37 174 179		225	225	225
51967	In Li Sn	216	F -4 3 m	297.5	4	225	F m -3 m	297.5	4	yes	Zeitschrift fuer Anorganische und Allgemeine Chemie (1950) (DE), 1974 410 241 250		225	225	225
53334	Cu7.2 S2 Se2	216	F -4 3 m	183.5	1	225	F m -3 m	183.5	1	yes	Zashchita Metallov, 1973 9 294 295		225	225	225
54986	Ni2 Mn Sn	216	F -4 3 m	219.5	4	225	F m -3 m	219.5	4	yes	Journal of the Less-Common Metals, 1987 128 167 171		225	225	225
604617	(Cd0.2 Hg0.8) Se	216	F -4 3 m	225.1	4	225	F m -3 m	225.1	4	yes	Materials Research Bulletin, 1984 19 465 470		225	225
61442	Na (B D4)	216	F -4 3 m	231.1	4	225	F m -3 m	231.1	4	yes	Journal of Solid State Chemistry, 1985 59 393 396		225	225	225
620523	Cd Te	216	F -4 3 m	272.3	4	225	F m -3 m	272.3	4	yes	Journal of Physics and Chemistry of Solids, 1960 13 151 153		225	225	225
623808	Co2 Hf Sn	216	F -4 3 m	240.1	4	225	F m -3 m	240.1	4	yes	Soviet Physics - Solid State, 1990 32 1536 1538		225	225	225
625319	Co2 Sn Zr	216	F -4 3 m	241.5	4	225	F m -3 m	241.5	4	yes	Soviet Physics - Solid State, 1990 32 1536 1538		225	225	225
629268	Cu3 Sn	216	F -4 3 m	228.8	4	225	F m -3 m	228.8	4	yes	Acta Crystallographica, 1956 9 1036 1036		225	225	225
634443	Li2 Ir Ga	216	F -4 3 m	220.2	4	225	F m -3 m	220.2	4	yes	Journal of the Less-Common Metals, 1990 161 303 312		225	225	225
637062	Pd2 Mn Ge	216	F -4 3 m	236.3	4	225	F m -3 m	236.3	4	yes	Physica Status Solidi A: Applied Research, 1970 3 959 964		225	225
639824	Li2 Ir In	216	F -4 3 m	272.2	4	225	F m -3 m	272.2	4	yes	Journal of the Less-Common Metals, 1990 161 303 312		225	225	225
643329	Pd2 Mn Sn	216	F -4 3 m	260.1	4	225	F m -3 m	260.1	4	yes	Physica Status Solidi A: Applied Research, 1970 3 959 964		225	225	225
76250	Mn Co Sb	216	F -4 3 m	205.4	4	225	F m -3 m	205.4	4	yes	Monatshefte fuer Chemie, 1952 83 237 241		225	225	225
37105	(Hg2 N)2 S O4 H2 O	216	F -4 3 m	858.2	4	227	F d -3 m	858.2	4	yes	Rassegna Chimica, 1967 5 181 189		227	227
45151	(Hg2 N)8 Cl3 (S O4)1.5 (C O3)1.5 (Mo O4)0.5 (H2 O)8	216	F -4 3 m	863.9	1	227	F d -3 m	863.9	1	yes	American Mineralogist, 1953 38 1225 1234		227	227	227
648990	Pd4 Te	216	F -4 3 m	2035.8	20	227	F d -3 m	2035.8	20	yes	Acta Chemica Scandinavica , 1956 10 1620 1634		227	227	227
77903	Pd10 Te3	216	F -4 3 m	2043.5	8	227	F d -3 m	2043.5	8	yes	Kristallografiya 1969 14 907 909		227	227	227
9362	Co Co2 O4	216	F -4 3 m	524.6	8	227	F d -3 m	524.6	8	yes	Kristallografiya 1972 17 661 663		227	227	227
28545	K (I O3)	217	I -4 3 m	714	8	221	P m -3 m	89.3	1	yes	Kristallografiya 1962 7 620 622		221	221	221
58903	Ca3 Hg	217	I -4 3 m	952.8	8	221	P m -3 m	119.1	1	yes	Croatica Chemica Acta, 1978 51 75 79	Cenzual, K., et al. Acta Crystallogr. B 47 (1991): 433-439 (1991), #217->221	221	221	221
171448	(F5 Te) (N H2)	217	I -4 3 m	262.6	2	229	I m -3 m	262.6	2	yes	Inorganic Chemistry, 2006 45 1978 1996		229	229
214	S F6	217	I -4 3 m	206.9	2	229	I m -3 m	206.9	2	yes	Journal of Solid State Chemistry, 1976 18 241 246		229	229	229
43939	V Cu13 (As2 Sn) S16	218	P -4 3 n	1200.8	2	217	I -4 3 m	1200.8	2		American Mineralogist, 1970 55 1787 1791		217	217
602043	Cu6 Sn W S8	218	P -4 3 n	1279.4	4	217	I -4 3 m	1279.4	4		American Mineralogist, 1985 70 437 437		217	217
31078	Ag3 (P O4)	218	P -4 3 n	216.5	2	223	P m -3 n	216.5	2	yes	Zeitschrift fuer Kristallographie, 1925 62 529 539		223	223	223
432569	Cu4 Ti Se4	219	F -4 3 c	1440.4	8	215	P -4 3 m	180.1	1		Chemical Science, 2018 9 5405 5414		215	215	215
44764	Mn S	219	F -4 3 c	176.2	8	221	P m -3 m	22	1	yes	Physical Review, 1956 104 924 928		221	221	221
15439	U4 O9	220	I -4 3 d	10317.5	64	225	F m -3 m	161.2	1	yes	Acta Crystallographica, 1961 14 837 843		225
196902	(Fe0.33 Mn0.67) Pd3	221	P m -3 m	58.6	1	225	F m -3 m	58.6	1		Physics of Metals and Metallography, 1983 55 176 177		225	225
197770	Fe Pd	221	P m -3 m	54.9	2	225	F m -3 m	54.9	2		Zeitschrift fuer Kristallographie, 1938 99 509 512		225	225	225
197771	Fe Pd3	221	P m -3 m	56.5	1	225	F m -3 m	56.5	1		Zeitschrift fuer Kristallographie, 1938 99 509 512		225	225
640315	(In Pt4 Tm)0.66	221	P m -3 m	66.2	1	225	F m -3 m	66.2	1		Journal of Magnetism and Magnetic Materials, 1990 92 80 86		225	225
103806	Pd Ga0.5 Mn0.5	221	P m -3 m	29.6	1	229	I m -3 m	29.6	1		Zeitschrift fuer Metallkunde, 1989 80 197 200		229	229
108320	(Co3 Sn)0.5	221	P m -3 m	25.4	1	229	I m -3 m	25.4	1		Physica Status Solidi A: Applied Research, 1987 100 K111 K116		229	229
117450	(N H4) Br	221	P m -3 m	66.4	1	229	I m -3 m	66.4	1		Acta Crystallographica, Section A: Crystal Physics, Diffraction, Theoretical and General Crystallography 1970 26 156 158		229	229	229
117451	(N H4) Br	221	P m -3 m	66.4	1	229	I m -3 m	66.4	1		Acta Crystallographica, Section A: Crystal Physics, Diffraction, Theoretical and General Crystallography 1970 26 156 158		229	229	229
117452	(N H4) Br	221	P m -3 m	66.6	1	229	I m -3 m	66.6	1		Acta Crystallographica, Section A: Crystal Physics, Diffraction, Theoretical and General Crystallography 1970 26 156 158		229	229	229
117453	(N H4) Br	221	P m -3 m	66.7	1	229	I m -3 m	66.7	1		Acta Crystallographica, Section A: Crystal Physics, Diffraction, Theoretical and General Crystallography 1970 26 156 158		229	229	229
117454	(N H4) Br	221	P m -3 m	66.9	1	229	I m -3 m	66.9	1		Acta Crystallographica, Section A: Crystal Physics, Diffraction, Theoretical and General Crystallography 1970 26 156 158		229	229	229
150563	Cu0.4 Al0.8 Mn0.8	221	P m -3 m	26.6	1	229	I m -3 m	26.6	1		Journal of the Physical Society of Japan, 1961 16 571 571		229	229
150564	Ni0.2 Al0.9 Mn0.9	221	P m -3 m	26.2	1	229	I m -3 m	26.2	1		Journal of the Physical Society of Japan, 1961 16 1257 1257		229	229
150565	Ni0.6 Al0.8 Mn0.6	221	P m -3 m	24.9	1	229	I m -3 m	24.9	1		Journal of the Physical Society of Japan, 1961 16 1257 1257		229	229
230173	Co0.6 Al0.4	221	P m -3 m	23.4	2	229	I m -3 m	23.4	2		Journal of Solid State Chemistry, 2018 261 62 74		229	229
230174	Co0.53 Al0.46	221	P m -3 m	23.4	2	229	I m -3 m	23.4	2		Journal of Solid State Chemistry, 2018 261 62 74		229	229
230175	Co0.48 Al0.52	221	P m -3 m	23.3	2	229	I m -3 m	23.3	2		Journal of Solid State Chemistry, 2018 261 62 74		229	229
261778	(Ba0.75 K0.14 H0.11) Bi O3 (H2 O)0.11	222	P n -3 n	623.8	8	229	I m -3 m	623.8	8		Japanese Journal of Applied Physics, 2009 48 010216-1 10216-3		229	229
43837	(Al0.74 Ge0.18 B0.08) Nb3	223	P m -3 n	138.8	2	229	I m -3 m	138.8	2		Metall (Clausthal-Zellerfeld, Germany), 1975 29 673 677		229	229
52472	V3 Si	223	P m -3 n	105.6	2	229	I m -3 m	105.6	2		Physical Review B: Condensed Matter and Materials Physics, 1983 27 119 124		229	229	229
153895	(La0.289 Sr0.712) ((Al0.633 Ta0.356) O3)	224	P n -3 m	460.1	8	225	F m -3 m	460.1	8		Journal of Materials Research, 2005 20 3329 3337		225
30381	W N	224	P n -3 m	70.4	4	225	F m -3 m	70.4	4		Kristallografiya 1959 4 545 553		225	225	225
87213	Ag1.66 Au0.444 S	224	P n -3 m	119.8	2	229	I m -3 m	119.8	2		Journal of the Less-Common Metals, 1976 48 251 268		229	229
102876	Dy In Cu2	225	F m -3 m	287.6	4	221	P m -3 m	36	0.5		Solid State Communications, 1985 56 315 317		221	221	221
102885	Er In Cu2	225	F m -3 m	281.3	4	221	P m -3 m	35.2	0.5		Solid State Communications, 1985 56 315 317		221	221	221
102988	La In Cu2	225	F m -3 m	322.3	4	221	P m -3 m	40.3	0.5		Solid State Communications, 1985 56 315 317		221	221	221
102992	Lu In Cu2	225	F m -3 m	276.5	4	221	P m -3 m	34.6	0.5		Solid State Communications, 1985 56 315 317		221	221	221
103004	Nd In Cu2	225	F m -3 m	307	4	221	P m -3 m	38.4	0.5		Solid State Communications, 1985 56 315 317		221	221	221
103007	Pr In Cu2	225	F m -3 m	310.8	4	221	P m -3 m	38.9	0.5		Solid State Communications, 1985 56 315 317		221	221	221
103013	Sm In Cu2	225	F m -3 m	299.6	4	221	P m -3 m	37.4	0.5		Solid State Communications, 1985 56 315 317		221	221	221
103016	Tb In Cu2	225	F m -3 m	289.6	4	221	P m -3 m	36.2	0.5		Solid State Communications, 1985 56 315 317		221	221	221
103763	(Ga Mn) Ir2	225	F m -3 m	221.7	4	221	P m -3 m	27.7	0.5		Journal of the Physical Society of Japan, 1972 32 570 570		221	221	221
105347	Ni2 (Si Zn)	225	F m -3 m	184.2	4	221	P m -3 m	23	0.5		Monatshefte fuer Chemie, 1967 98 408 411		221	221	221
105671	Pd2 (Sb Y)	225	F m -3 m	299.6	4	221	P m -3 m	37.4	0.5		Superconductivity in d- and f-Band Metals, Proceedings of the Conference, 1982, 4th 1982 141 144		221	221	221
106486	Co2 (Nb Sn)	225	F m -3 m	233.7	4	221	P m -3 m	29.2	0.5		Physica Status Solidi B: Basic Solid State Physics, 1993 176 K45 K46		221	221	221
106497	Co2 Sn Ti	225	F m -3 m	223.3	4	221	P m -3 m	27.9	0.5		Journal of Magnetism and Magnetic Materials, 1993 128 93 100		221	221	221
106866	In Pd2 Ti	225	F m -3 m	257.9	4	221	P m -3 m	32.2	0.5		Journal of Magnetism and Magnetic Materials, 1993 127 47 51		221	221	221
120089	Pb2 (Sc0.8667 Zr0.1333) (W0.4333 Zr0.5666) O6	225	F m -3 m	550.4	4	221	P m -3 m	68.8	0.5		Physical Review B: Condensed Matter and Materials Physics, 2004 69 1 13		221	221
120090	Pb2 (Sc0.8667 Zr0.1333) (W0.4333 Zr0.5666) O6	225	F m -3 m	552.4	4	221	P m -3 m	69	0.5		Physical Review B: Condensed Matter and Materials Physics, 2004 69 1 13		221	221
153897	(Nd0.146 Sr0.832) ((Al0.599 Nb0.424) O3)	225	F m -3 m	464.4	8	221	P m -3 m	58.1	1		Journal of Materials Research, 2005 20 3329 3337		221	221
156124	Pb0.55 Te0.45	225	F m -3 m	263.6	8	221	P m -3 m	33	1		Physica Status Solidi B: Basic Solid State Physics, 2007 244 279 284		221	221
156125	Pb0.45 Te0.55	225	F m -3 m	265.1	8	221	P m -3 m	33.1	1		Physica Status Solidi B: Basic Solid State Physics, 2007 244 279 284		221	221
187850	Al2 Pt Ni	225	F m -3 m	209.7	4	221	P m -3 m	26.2	0.5		Journal of Alloys and Compounds, 2012 541 88 93		221	221
187851	Al2 Pt0.68 Ni1.32	225	F m -3 m	206.6	4	221	P m -3 m	25.8	0.5		Journal of Alloys and Compounds, 2012 541 88 93		221	221
198107	(Pb0.8 Sb1.2)	225	F m -3 m	241.3	4	221	P m -3 m	30.2	0.5		Journal of Chemical Physics, 1968 48 1905 1911		221	221
23366	(Ba3 Fe2 W O8.42)2.667	225	F m -3 m	532.4	1	221	P m -3 m	66.6	0.13		Journal of Solid State Chemistry, 1980 33 341 350		221	221
27683	U F4 (H2 O)2	225	F m -3 m	184.2	2	221	P m -3 m	23	0.25		Journal of the Chemical Society, 1954 1954 3922 3929		221	221
27684	U F4 (H2 O)1.5	225	F m -3 m	184.2	2	221	P m -3 m	23	0.25		Journal of the Chemical Society, 1954 1954 3922 3929		221	221
27685	U F4 (H2 O)1.3	225	F m -3 m	182.3	2	221	P m -3 m	22.8	0.25		Journal of the Chemical Society, 1954 1954 3922 3929		221	221
27686	U F4 (H2 O)1.2	225	F m -3 m	182.3	2	221	P m -3 m	22.8	0.25		Journal of the Chemical Society, 1954 1954 3922 3929		221	221
27687	U F4 (H2 O).7	225	F m -3 m	180.4	2	221	P m -3 m	22.5	0.25		Journal of the Chemical Society, 1954 1954 3922 3929		221	221
27688	Pu F4 (H2 O)1.6	225	F m -3 m	178.5	2	221	P m -3 m	22.3	0.25		Journal of the Chemical Society, 1954 1954 3922 3929		221	221
290944	Cu3 Au0.6 N	225	F m -3 m	476.4	8	221	P m -3 m	59.5	1		Journal of Alloys and Compounds, 2014 594 48 51		221	221	221
29097	Ba8 Fe8 O21	225	F m -3 m	521.7	1	221	P m -3 m	65.2	0.12		Journal of the American Chemical Society, 1946 68 2085 2093		221	221	221
29149	Ca Sn O3	225	F m -3 m	491.2	8	221	P m -3 m	61.4	1		Nature (London, United Kingdom), 1945 155 484 484		221	221	221
29681	Ti2 Mn Al	225	F m -3 m	238.8	4	221	P m -3 m	29.9	0.5		Journal of Magnetism and Magnetic Materials, 2020 498 , ,		221	221	221
29685	Ti2 Fe Al	225	F m -3 m	237.4	4	221	P m -3 m	29.7	0.5		Journal of Magnetism and Magnetic Materials, 2020 498 , ,		221	221	221
29689	Ti2 Fe Ga	225	F m -3 m	235.6	4	221	P m -3 m	29.5	0.5		Journal of Magnetism and Magnetic Materials, 2020 498 , ,		221	221	221
52709	Co2 (Be Ge)	225	F m -3 m	162.8	4	221	P m -3 m	20.3	0.5		Monatshefte fuer Chemie, 1967 98 408 411		221	221	221
52711	Co2 (Be Si)	225	F m -3 m	154.9	4	221	P m -3 m	19.4	0.5		Monatshefte fuer Chemie, 1967 98 408 411		221	221	221
52717	Ni2 (Be Si)	225	F m -3 m	160.1	4	221	P m -3 m	20	0.5		Monatshefte fuer Chemie, 1967 98 408 411		221	221	221
54214	(Tl2 O3).89	225	F m -3 m	491.2	3	221	P m -3 m	61.4	0.38		Crystal Growth & Design, 2002 2 427 430		221	221	221
54260	Ni2 Sn Ti	225	F m -3 m	226.6	4	221	P m -3 m	28.3	0.5		Journal of Magnetism and Magnetic Materials, 1993 128 93 100		221	221	221
57639	Co2 Ti Al	225	F m -3 m	200	4	221	P m -3 m	25	0.5		Journal of Physics and Chemistry of Solids, 1973 34 1647 1654		221	221	221
57930	(Al Mn) Ir2	225	F m -3 m	218.7	4	221	P m -3 m	27.3	0.5		Journal of the Physical Society of Japan, 1972 32 281 281		221	221	221
604796	Ag Au Zn2	225	F m -3 m	249.6	4	221	P m -3 m	31.2	0.5		Scientia Sinica (English Edition), 1957 6 1013 1030		221	221	221
620877	Ce In Cu2	225	F m -3 m	314.2	4	221	P m -3 m	39.3	0.5		Solid State Communications, 1985 56 315 317		221	221	221
627620	Gd In Cu2	225	F m -3 m	268	4	221	P m -3 m	33.5	0.5		Solid State Communications, 1985 56 315 317		221	221	221
639885	Li2 Mg In	225	F m -3 m	317.8	4	221	P m -3 m	39.7	0.5		Zeitschrift fuer Metallkunde, 1968 59 414 418		221	221	221
66480	(Fe0.8 Zr0.2) F3.2	225	F m -3 m	453.5	24	221	P m -3 m	56.7	3		Journal of Alloys and Compounds, 1992 183 263 270		221	221
70067	Na2 C60	225	F m -3 m	2856.6	4	221	P m -3 m	357.1	0.5		Nature (London, United Kingdom), 1992 356 416 418		221	221	221
892	Yb2 Ru H6	225	F m -3 m	380.8	4	221	P m -3 m	47.6	0.5		Inorganic Chemistry, 1976 15 3050 3053		221	221	221
154928	Sr Fe O2.8064	226	F m -3 c	472.2	8	221	P m -3 m	59	1		Journal of Physics and Chemistry of Solids, 2002 63 2085 2092		221	221	221
154929	Sr Fe O2.8064	226	F m -3 c	473.4	8	221	P m -3 m	59.2	1		Journal of Physics and Chemistry of Solids, 2002 63 2085 2092		221	221	221
154930	Sr Fe O2.8064	226	F m -3 c	474.2	8	221	P m -3 m	59.3	1		Journal of Physics and Chemistry of Solids, 2002 63 2085 2092		221	221	221
154931	Sr Fe O2.8064	226	F m -3 c	475.2	8	221	P m -3 m	59.4	1		Journal of Physics and Chemistry of Solids, 2002 63 2085 2092		221	221	221
154932	Sr Fe O2.7926	226	F m -3 c	477.2	8	221	P m -3 m	59.7	1		Journal of Physics and Chemistry of Solids, 2002 63 2085 2092		221	221	221
154933	Sr Fe O2.7756	226	F m -3 c	479.3	8	221	P m -3 m	59.9	1		Journal of Physics and Chemistry of Solids, 2002 63 2085 2092		221	221	221
154934	Sr Fe O2.75	226	F m -3 c	482.3	8	221	P m -3 m	60.3	1		Journal of Physics and Chemistry of Solids, 2002 63 2085 2092		221	221	221
154935	Sr Fe O2.7341	226	F m -3 c	484.1	8	221	P m -3 m	60.5	1		Journal of Physics and Chemistry of Solids, 2002 63 2085 2092		221	221	221
154936	Sr Fe O2.6868	226	F m -3 c	489.7	8	221	P m -3 m	61.2	1		Journal of Physics and Chemistry of Solids, 2002 63 2085 2092		221	221	221
154937	Sr Fe O2.6624	226	F m -3 c	492.7	8	221	P m -3 m	61.6	1		Journal of Physics and Chemistry of Solids, 2002 63 2085 2092		221	221	221
154938	Sr Fe O2.6384	226	F m -3 c	495.9	8	221	P m -3 m	62	1		Journal of Physics and Chemistry of Solids, 2002 63 2085 2092		221	221	221
154939	Sr Fe O2.625	226	F m -3 c	497.7	8	221	P m -3 m	62.2	1		Journal of Physics and Chemistry of Solids, 2002 63 2085 2092		221	221	221
154940	Sr Fe O2.5939	226	F m -3 c	501.5	8	221	P m -3 m	62.7	1		Journal of Physics and Chemistry of Solids, 2002 63 2085 2092		221	221	221
154941	Sr Fe O2.5746	226	F m -3 c	504.1	8	221	P m -3 m	63	1		Journal of Physics and Chemistry of Solids, 2002 63 2085 2092		221	221	221
154942	Sr Fe O2.5580	226	F m -3 c	506.5	8	221	P m -3 m	63.3	1		Journal of Physics and Chemistry of Solids, 2002 63 2085 2092		221	221	221
164321	(Li Co) O2	227	F d -3 m	513.7	16	225	F m -3 m	64.2	2		Journal of Applied Physics (Melville, NY, United States), 1994 76 2799 2806		225	225	225
5672	(Mg0.491 Co0.509)4 O4	227	F d -3 m	614.7	8	225	F m -3 m	76.8	1		Advanced Science (Weinheim, Germany), 2015 2 1 9		225	225
5165	Cu1.91 Ag1.47 Fe.024 Te2	228	F d -3 c	1815.3	16	224	P n -3 m	226.9	2		Bulletin de la Societe Francaise de Mineralogie et de Cristallographie, 1971 94 172 174		224	224
239361	Cu1.91 Ag1.47 Fe0.03 Te2	228	F d -3 c	1815.3	16	225	F m -3 m	226.9	2		Solid State Sciences, 2014 38 108 111		225	225
									0

## Sheet: sorted by ICSD number
ICSD collection code	Formula	Space group reported in ICSD		Cell volume, Å^3	Number of formula units, Z	Identified space group		Cell volume, Å^3	Number of formula units, Z	Noncentrosymmetric->centrosymmetric	Reference in the ICSD format (journal name, year, volume, first page, last page)	Revised previously	Materials Studio	FINDSYM	AFLOW-SYM
100056	Pu S2	99	P 4 m m	123.8	2	129	P 4/n m m	123.8	2	yes	Journal of Inorganic and Nuclear Chemistry, 1966 28 2551 2560		129	129	129
100535	Fe Ti D	26	P m c 21	58.6	2	51	P m m a	58.6	2	yes	Materials Research Bulletin, 1978 13 931 946		51	51	51
100536	Fe Ti D	26	P m c 21	58.6	2	51	P m m a	58.6	2	yes	Materials Research Bulletin, 1978 13 931 946		51	51	51
100537	Fe Ti D	17	P 2 2 21	58.6	2	51	P m m a	58.6	2	yes	Materials Research Bulletin, 1978 13 931 946		51	51	51
100538	Fe Ti H0.69 D0.19	17	P 2 2 21	58.8	2	51	P m m a	58.8	2	yes	Materials Research Bulletin, 1978 13 931 946		51	51
100539	Fe Ti D	13	P 1 2/c 1	58.6	2	51	P m m a	58.6	2		Materials Research Bulletin, 1978 13 931 946		51	51	51
100587	Fe Ti D1.37	17	P 2 2 21	61.2	2	51	P m m a	61.2	2	yes	Materials Research Bulletin, 1979 14 1281 1294		51	51	51
100908	Co (As Se)	34	P n n 2	98	2	58	P n n m	98	2	yes	Inorganic Chemistry, 1975 14 2915 2917		58	58	58
100944	Er0.67 Cu2 S2	147	P -3	82.3	1	164	P -3 m 1	82.3	1		Comptes Rendus Hebdomadaires des Seances de lAcademie des Sciences, 1965 261 5064 5067		164	164
100945	Dy0.67 Cu2 S2	147	P -3	83	1	164	P -3 m 1	83	1		Comptes Rendus Hebdomadaires des Seances de lAcademie des Sciences, 1965 261 5064 5067		164	164
100946	Er0.88 Cu1.33 S2	147	P -3	81.8	1	164	P -3 m 1	81.8	1		Comptes Rendus Hebdomadaires des Seances de lAcademie des Sciences, 1965 261 5064 5067		164	164
102058	(Cd0.6 Zn4.4) Pt3	157	P 3 1 m	120.2	1	189	P -6 2 m	120.2	1		Journal of the Less-Common Metals, 1970 20 266 268		189	189
102405	(Co Fe) Sn	194	P 63/m m c	79.7	2	191	P 6/m m m	39.8	1		Journal of Magnetism and Magnetic Materials, 1983 38 1 22		191	191
102424	Co Ga3	118	P -4 n 2	253.9	4	136	P 42/m n m	253.9	4	yes	Zeitschrift fuer Metallkunde, 1959 50 534 540		136	136	136
102500	Co In3	118	P -4 n 2	330.8	4	136	P 42/m n m	330.8	4	yes	Kristallografiya 1977 22 188 190		136	136	136
102876	Dy In Cu2	225	F m -3 m	287.6	4	221	P m -3 m	36	0.5		Solid State Communications, 1985 56 315 317		221	221	221
102885	Er In Cu2	225	F m -3 m	281.3	4	221	P m -3 m	35.2	0.5		Solid State Communications, 1985 56 315 317		221	221	221
102988	La In Cu2	225	F m -3 m	322.3	4	221	P m -3 m	40.3	0.5		Solid State Communications, 1985 56 315 317		221	221	221
102992	Lu In Cu2	225	F m -3 m	276.5	4	221	P m -3 m	34.6	0.5		Solid State Communications, 1985 56 315 317		221	221	221
102998	Cu2 In Mn	216	F -4 3 m	236.8	4	225	F m -3 m	236.8	4	yes	Physica Status Solidi A: Applied Research, 1970 3 959 964		225	225	225
103004	Nd In Cu2	225	F m -3 m	307	4	221	P m -3 m	38.4	0.5		Solid State Communications, 1985 56 315 317		221	221	221
103007	Pr In Cu2	225	F m -3 m	310.8	4	221	P m -3 m	38.9	0.5		Solid State Communications, 1985 56 315 317		221	221	221
103013	Sm In Cu2	225	F m -3 m	299.6	4	221	P m -3 m	37.4	0.5		Solid State Communications, 1985 56 315 317		221	221	221
103016	Tb In Cu2	225	F m -3 m	289.6	4	221	P m -3 m	36.2	0.5		Solid State Communications, 1985 56 315 317		221	221	221
103052	(Cu Ti) Ni2	139	I 4/m m m	97.3	2	123	P 4/m m m	24.3	0.5		Journal of the Less-Common Metals, 1978 57 111 121		123	123	123
103101	Cu3 Sn	216	F -4 3 m	229	4	225	F m -3 m	229	4	yes	Metall (Clausthal-Zellerfeld, Germany), 1966 20 823 829		225	225	225
103153	Cu0.7 Zn2	174	P -6	41	1	187	P -6 m 2	41	1		Zeitschrift fuer Metallkunde, 1971 62 810 816		187	187
103763	(Ga Mn) Ir2	225	F m -3 m	221.7	4	221	P m -3 m	27.7	0.5		Journal of the Physical Society of Japan, 1972 32 570 570		221	221	221
103806	Pd Ga0.5 Mn0.5	221	P m -3 m	29.6	1	229	I m -3 m	29.6	1		Zeitschrift fuer Metallkunde, 1989 80 197 200		229	229
104585	Ir U	4	P 1 21 1	654.6	16	2	P -1	327.3	8	yes	Journal of the Less-Common Metals, 1986 125 167 174		2	2	2
104765	Li7 Pb2	150	P 3 2 1	167.9	1	164	P -3 m 1	167.9	1	yes	Journal of Physical Chemistry, 1956 60 234 236	Cenzual, K., et al. Acta Crystallogr. B 47 (1991): 433-439 (1991), #150->164	164	164
104766	Li22 Pb5	196	F 2 3	8096.4	16	216	F -4 3 m	8096.4	16		Journal of Physical Chemistry, 1958 62 689 693		216	216
10500	Bi Te I	143	P 3	111.8	1	156	P 3 m 1	111.8	1		Japanese Journal of Applied Physics , 1977 16 291 298		156	156
105108	Mo0.96 U7.04	125	P 4/n b m	163	1	123	P 4/m m m	81.5	0.5		Memoires Scientifiques de la Revue de Metallurgie, 1961 58 469 477		123	123
105342	Ni2 Si	182	P 63 2 2	63.1	2	194	P 63/m m c	63.1	2	yes	Journal of the Less-Common Metals, 1979 66 163 173		194	194
105347	Ni2 (Si Zn)	225	F m -3 m	184.2	4	221	P m -3 m	23	0.5		Monatshefte fuer Chemie, 1967 98 408 411		221	221	221
105444	(Ni1.5 V0.5)	123	P 4/m m m	22.6	1	139	I 4/m m m	22.6	1		Zeitschrift fuer Metallkunde, 1960 51 385 391		139	139
105521	Al5 Mo	173	P 63	185.1	2	182	P 63 2 2	185.1	2		Metallurgical Transactions A: Physical Metallurgy and Materials Science, 1991 22 1729 1738		182	182
105671	Pd2 (Sb Y)	225	F m -3 m	299.6	4	221	P m -3 m	37.4	0.5		Superconductivity in d- and f-Band Metals, Proceedings of the Conference, 1982, 4th 1982 141 144		221	221	221
105778	Pt (Sn Zr)	216	F -4 3 m	254.4	4	225	F m -3 m	254.4	4	yes	Journal of the Less-Common Metals, 1974 34 279 284		225	225	225
105793	Pt Sn4	41	A b a 2	467.8	4	68	C c c a	467.8	4	yes	Zeitschrift fuer Metallkunde, 1950 41 298 300	Cenzual, K., et al. Acta Crystallogr. B 47 (1991): 433-439 (1991), #41-68	68	68	68
105832	Pt2 U	40	A m a 2	223.3	4	63	C m c m	223.3	4	yes	Acta Crystallographica, 1959 12 655 657		63	63	63
105855	Pt Zn1.68	150	P 3 2 1	40.2	1	164	P -3 m 1	40.2	1	yes	Monatshefte fuer Chemie, 1952 83 221 236		164	164
105916	Rh (Sb Ti)	216	F -4 3 m	225.6	4	225	F m -3 m	225.6	4	yes	Journal of the Less-Common Metals, 1974 34 279 284		225	225	225
105918	Rh (Sb Zr)	216	F -4 3 m	245.4	4	225	F m -3 m	245.4	4	yes	Journal of the Less-Common Metals, 1974 34 279 284		225	225	225
105932	Rh (Sn Ti)	216	F -4 3 m	238.3	4	225	F m -3 m	238.3	4	yes	Journal of the Less-Common Metals, 1974 34 279 284		225	225	225
105934	Rh2 Sn V	138	P 42/n c m	240.6	4	139	I 4/m m m	120.3	2		Solid State Communications, 1976 18 423 425		139	139	139
105968	Rh5 V3	38	A m m 2	217.2	2	63	C m c m	217.2	2	yes	Journal of the Less-Common Metals, 1973 31 61 67		63	63	63
106107	(Sn0.85 Zn0.15)	187	P -6 m 2	26	2	194	P 63/m m c	26	2	yes	Acta Metallurgica, 1966 14 605 609		194	194
106390	Ce1.2 Ga9.8 Pt4	163	P -3 1 c	266.1	1	194	P 63/m m c	266.1	1		Journal of Alloys and Compounds, 1992 181 191 196		194	194
106460	Er2 Co1.4 Ga2.6	190	P -6 2 c	442.5	4	194	P 63/m m c	442.5	4	yes	Journal of Alloys and Compounds, 1992 189 221 228		194	194
106466	Co Ga3 Lu2	190	P -6 2 c	443	4	194	P 63/m m c	443	4	yes	Journal of Alloys and Compounds, 1992 189 221 228		194	194
106486	Co2 (Nb Sn)	225	F m -3 m	233.7	4	221	P m -3 m	29.2	0.5		Physica Status Solidi B: Basic Solid State Physics, 1993 176 K45 K46		221	221	221
106497	Co2 Sn Ti	225	F m -3 m	223.3	4	221	P m -3 m	27.9	0.5		Journal of Magnetism and Magnetic Materials, 1993 128 93 100		221	221	221
106498	Co2 Sn Ti	216	F -4 3 m	223.3	4	225	F m -3 m	223.3	4	yes	Fizika Tverdogo Tela (Sankt-Petersburg), 1990 32 2650 2654		225	225	225
106587	(Te0.4 Zr0.6) (F1.8 O1.1)	164	P -3 m 1	53.7	1	191	P 6/m m m	53.7	1		Inorganic Chemistry, 2019 58 16387 16401		191	191
106866	In Pd2 Ti	225	F m -3 m	257.9	4	221	P m -3 m	32.2	0.5		Journal of Magnetism and Magnetic Materials, 1993 127 47 51		221	221	221
107625	(Fe2 Ni6 (O H)16 (C O3) (H2 O)4.5)0.375	148	R -3	187.1	1	166	R -3 m	187.1	1		American Mineralogist, 1971 56 1077 1081		166	166
108108	Bi In2	194	P 63/m m c	167.6	2	191	P 6/m m m	83.8	1		Transactions of the Metallurgical Society of AIME, 1967 239 883 889		191	191
108114	Bi (Mn.93 Zn0.07)	17	P 2 2 21	189.3	4	51	P m m a	189.3	4	yes	Physica Status Solidi A: Applied Research, 1976 34 553 564		51	51
108123	Bi0.67 Ta S2	182	P 63 2 2	490.4	6	193	P 63/m c m	490.4	6	yes	Physica B+C: Physics of Condensed Matter + Atomic, Molecular and Plasma Physics, Optics (Amsterdam)1980 99 121 127		193	193
108320	(Co3 Sn)0.5	221	P m -3 m	25.4	1	229	I m -3 m	25.4	1		Physica Status Solidi A: Applied Research, 1987 100 K111 K116		229	229
108381	Cu Ga3 Sc2	194	P 63/m m c	103.6	1	191	P 6/m m m	51.8	0.5		Proceedings of the Rare Earth Research Conference, 1969, 7th, 1968 1 273 281 23HWAI		191	191
108442	Fe2 Ge	194	P 63/m m c	71	2	191	P 6/m m m	35.5	1		Journal of the Less-Common Metals, 1980 75 155 176		191	191
108448	Fe In Mn	194	P 63/m m c	85.8	2	191	P 6/m m m	42.9	1		Physica Status Solidi A: Applied Research, 1983 76 615 620		191	191
108449	Fe In Ni	194	P 63/m m c	88.2	2	191	P 6/m m m	44.1	1		Journal of Magnetism and Magnetic Materials, 1983 38 1 22		191	191
108460	(Fe Ni) Sn	194	P 63/m m c	77.7	2	191	P 6/m m m	38.9	1		Annales de Chimie (Cachan, France), 1970 1970 505 516		191	191
108558	In Sb	25	P m m 2	55.6	1	51	P m m a	55.6	1	yes	Fizika Tverdogo Tela (Sankt-Petersburg), 1983 25 2968 2974		51	51	51
108709	Pt Sb Sm	216	F -4 3 m	281.5	4	225	F m -3 m	281.5	4	yes	Journal of the Less-Common Metals, 1981 78 P1 P5		225	225	225
108814	Cu2 (Hg I4)	162	P -3 1 m	201.9	1	191	P 6/m m m	201.9	1		Monatshefte fuer Chemie, 1989 120 7 10		191	191
108980	Gd O.656	146	R 3	3452.3	96	160	R 3 m	3452.3	96		Zeitschrift fuer Kristallographie, 1972 136 144 154		160	160	160
108981	Sm O.656	146	R 3	3279.8	96	160	R 3 m	3279.8	96		Zeitschrift fuer Kristallographie, 1972 136 144 154		160	160	160
109554	Pd C0.05 B0.05	183	P 6 m m	25.8	2	191	P 6/m m m	25.8	2	yes	Journal of the American Chemical Society, 2019 141 19616 19624		191	191
11077	(Cr2 Ge2 Te6)0.5	146	R 3	307.1	3	160	R 3 m	307.1	3		Journal of Physical Chemistry C, 2019 123 13885 13891		160	160	160
110784	Ag0.715 Al0.143 Mn0.143	123	P 4/m m m	27.9	2	139	I 4/m m m	27.9	2		Philosophical Magazine , 1972 25 753 755		139	139
112327	La0.8 Ba0.2 (Mn O3)	161	R 3 c	358.8	6	167	R -3 c	358.8	6	yes	Journal of Alloys and Compounds, 2021 850 , ,		167	167
11253	Na La In Ta O6	90	P 4 21 2	258.4	2	129	P 4/n m m	258.4	2	yes	Inorganic Chemistry, 2019 58 14058 14067		129	129
113367	(Ba0.7 K0.3) Sb O3	140	I 4/m c m	289.5	4	123	P 4/m m m	72.4	1		Chemistry of Materials, 2021 33 6787 6793		123	123
113368	(Ba0.5 K0.5) Sb O3	140	I 4/m c m	278.3	4	123	P 4/m m m	69.6	1		Chemistry of Materials, 2021 33 6787 6793		123	123
117450	(N H4) Br	221	P m -3 m	66.4	1	229	I m -3 m	66.4	1		Acta Crystallographica, Section A: Crystal Physics, Diffraction, Theoretical and General Crystallography 1970 26 156 158		229	229	229
117451	(N H4) Br	221	P m -3 m	66.4	1	229	I m -3 m	66.4	1		Acta Crystallographica, Section A: Crystal Physics, Diffraction, Theoretical and General Crystallography 1970 26 156 158		229	229	229
117452	(N H4) Br	221	P m -3 m	66.6	1	229	I m -3 m	66.6	1		Acta Crystallographica, Section A: Crystal Physics, Diffraction, Theoretical and General Crystallography 1970 26 156 158		229	229	229
117453	(N H4) Br	221	P m -3 m	66.7	1	229	I m -3 m	66.7	1		Acta Crystallographica, Section A: Crystal Physics, Diffraction, Theoretical and General Crystallography 1970 26 156 158		229	229	229
117454	(N H4) Br	221	P m -3 m	66.9	1	229	I m -3 m	66.9	1		Acta Crystallographica, Section A: Crystal Physics, Diffraction, Theoretical and General Crystallography 1970 26 156 158		229	229	229
117456	(Nb2 O5)2 (W O3)7	75	P 4	2309.5	4	83	P 4/m	2309.5	4	yes	Acta Crystallographica, Section A: Crystal Physics, Diffraction, Theoretical and General Crystallography 1974 30 22 29		83	83
117641	Ca2 La3 Sb3 O14	12	C 1 2/m 1	611.1	2	10	P 1 2/m 1	611.1	2		Journal of Solid State Chemistry, 2007 180 3166 3171		10	10	10
117642	Ca2 Pr3 Sb3 O14	12	C 1 2/m 1	598	2	10	P 1 2/m 1	598	2		Journal of Solid State Chemistry, 2007 180 3166 3171		10	10	10
117643	Ca2 Nd3 Sb3 O14	12	C 1 2/m 1	593.9	2	10	P 1 2/m 1	593.9	2		Journal of Solid State Chemistry, 2007 180 3166 3171		10	10	10
117644	Ca2 Y3 Sb3 O14	12	C 1 2/m 1	571	2	10	P 1 2/m 1	571	2		Journal of Solid State Chemistry, 2007 180 3166 3171		10	10
117646	Pr Se1.85	85	P 4/n	144.4	2	129	P 4/n m m	144.4	2		Journal of Solid State Chemistry, 2007 180 496 509		129	129	129
118417	Pb0.792 Sr0.168 Fe1.040 O2.529	8	C 1 m 1	61	1	12	C 1 2/m 1	61	1	yes	Inorganic Chemistry, 2013 52 10009 10020		12
119	((N H4)2 (Cu (N H3)2) Br4)0.25	200	P m -3	67.4	1	221	P m -3 m	67.4	1		Crystal Structure Communications, 1976 5 57 60		221		221
11988	(Ni0.67 Co0.33 (O H)2) Cl0.29 (H2 O)0.25	148	R -3	192.9	3	166	R -3 m	192.9	3		Inorganic Chemistry, 2019 58 15710 15719		166	166
120	((N H4) (Cu (N H3)2) Cl3)0.3333	200	P m -3	59.4	1	221	P m -3 m	59.4	1		Crystal Structure Communications, 1976 5 63 65		221	221	221
120089	Pb2 (Sc0.8667 Zr0.1333) (W0.4333 Zr0.5666) O6	225	F m -3 m	550.4	4	221	P m -3 m	68.8	0.5		Physical Review B: Condensed Matter and Materials Physics, 2004 69 1 13		221	221
120090	Pb2 (Sc0.8667 Zr0.1333) (W0.4333 Zr0.5666) O6	225	F m -3 m	552.4	4	221	P m -3 m	69	0.5		Physical Review B: Condensed Matter and Materials Physics, 2004 69 1 13		221	221
121	((N H4)2 (Cu (N H3)2) Cl4)0.25	200	P m -3	59.8	1	221	P m -3 m	59.8	1		Crystal Structure Communications, 1976 5 61 62		221	221	221
121322	Zr Cr2 D3.8	15	C 1 2/c 1	455	8	12	C 1 2/m 1	227.5	4		Zeitschrift fuer Kristallographie - Crystalline Materials, 2020 235 319 332		12	12	12
121725	Mn3 As2	15	C 1 2/c 1	632.6	8	12	C 1 2/m 1	316.3	4		Journal of Solid State Chemistry, 2021 294 , ,		12	12	12
121758	Mn0.537 O1.493	147	P -3	52.2	2	164	P -3 m 1	52.2	2		American Mineralogist, 2021 106 15 27		164	164
123694	Cr Cl3	1	P 1	224.5	4	12	C 1 2/m 1	224.5	4	yes	Inorganic Chemistry, 2022 61 4852 4864		12	12
124801	Y Cr O3	4	P 1 21 1	217.5	4	14	P 1 21/c 1	217.5	4	yes	Journal of Applied Crystallography, 2022 55 1465 1474		14	14	14
124802	Y Cr O3	4	P 1 21 1	218.1	4	14	P 1 21/c 1	218.1	4	yes	Journal of Applied Crystallography, 2022 55 1465 1474		14	14	14
125154	La Co O3	160	R 3 m	55.9	1	166	R -3 m	167.7	3	yes	Atti della Accademia Nazionale dei Lincei, Classe di Scienze Fisiche, Matematiche e Naturali, Rendiconti 1954 17 254 256		166	166	166
125155	Pr Co O3	160	R 3 m	54.4	1	166	R -3 m	163.1	3	yes	Atti della Accademia Nazionale dei Lincei, Classe di Scienze Fisiche, Matematiche e Naturali, Rendiconti 1954 17 254 256		166	166	166
1258	Ge Li1.08 Zn0.92	143	P 3	148.5	3	156	P 3 m 1	148.5	3		Zeitschrift fuer Anorganische und Allgemeine Chemie (1950) (DE), 1977 432 87 94		156	156
1259	Cu0.917 Li As	143	P 3	133	3	156	P 3 m 1	133	3		Zeitschrift fuer Anorganische und Allgemeine Chemie (1950) (DE), 1977 432 87 94		156	156
127021	La Co O3	160	R 3 m	55.7	1	166	R -3 m	167.2	3	yes	Journal of the American Chemical Society, 1950 72 3799 3800		166	166	166
130893	Pb0.5 Bi0.5 (Fe0.75 Nb0.25) O3	161	R 3 c	385.1	6	160	R 3 m	192.5	3		Journal of the European Ceramic Society, 2017 37 1467 1476		160	160
130924	Al3 La	20	C 2 2 21	362	4	63	C m c m	362	4	yes	Acta Crystallographica, Section B: Structural Science, Crystal Engineering and Materials2018 74 370 375		63	63	63
131119	(Pb Se)3 (V Se2)	164	P -3 m 1	245.7	1	191	P 6/m m m	245.7	1		Chemistry of Materials, 2019 31 8473 8483		191	191	191
132010	La Te1.405	59	P m m n	185.5	8	47	P m m m	46.4	2		Acta Crystallographica, Section C: Structural Chemistry, 2020 76 530 540		47	47	47
132011	La Te1.813	31	P m n 21	185.8	2	129	P 4/n m m	185.8	2	yes	Acta Crystallographica, Section C: Structural Chemistry, 2020 76 530 540		129	129	129
132777	Fe2 O3	1	P 1	805	16	167	R -3 c	301.9	6	yes	Mineralogical Magazine, 2020 84 502 516		167	167	167
13278	La O In S2	11	P 1 21/m 1	210.1	2	59	P m m n	210.1	2		Dalton Transactions, 2019 48 12272 12278		59	59	59
13279	Pr O In S2	11	P 1 21/m 1	202.8	2	59	P m m n	202.8	2		Dalton Transactions, 2019 48 12272 12278		59	59	59
13280	Pr O In S2	11	P 1 21/m 1	203.5	2	59	P m m n	203.5	2		Dalton Transactions, 2019 48 12272 12278		59	59	59
13281	Ce O In S2	11	P 1 21/m 1	202.2	2	59	P m m n	202.2	2		Dalton Transactions, 2019 48 12272 12278		59	59	59
13282	Ce O In S2	11	P 1 21/m 1	201.4	2	59	P m m n	201.4	2		Dalton Transactions, 2019 48 12272 12278		59	59	59
13283	Pr O In S2	11	P 1 21/m 1	204.3	2	59	P m m n	204.3	2		Dalton Transactions, 2019 48 12272 12278		59	59	59
13284	La O In S2	11	P 1 21/m 1	209.4	2	59	P m m n	209.4	2		Dalton Transactions, 2019 48 12272 12278		59	59	59
13285	Ce O In S2	11	P 1 21/m 1	200.7	2	59	P m m n	200.7	2		Dalton Transactions, 2019 48 12272 12278		59	59	59
13286	La O In S2	11	P 1 21/m 1	211.1	2	59	P m m n	211.1	2		Dalton Transactions, 2019 48 12272 12278		59	59	59
133005	Li6 P S5 Br	196	F 2 3	990.1	4	216	F -4 3 m	990.1	4		Chemistry of Materials, 2019 31 10178 10185		216	216
133006	Li6 P S5 Br	196	F 2 3	990.9	4	216	F -4 3 m	990.9	4		Chemistry of Materials, 2019 31 10178 10185		216	216
133007	Li6 P S5 Br	196	F 2 3	991.2	4	216	F -4 3 m	991.2	4		Chemistry of Materials, 2019 31 10178 10185		216	216
133008	Li6 P S5 Br	196	F 2 3	990.6	4	216	F -4 3 m	990.6	4		Chemistry of Materials, 2019 31 10178 10185		216	216
133009	Li6 P S5 Br	196	F 2 3	994.3	4	216	F -4 3 m	994.3	4		Chemistry of Materials, 2019 31 10178 10185		216	216
133010	Li6 P S5 Br	196	F 2 3	995.7	4	216	F -4 3 m	995.7	4		Chemistry of Materials, 2019 31 10178 10185		216	216
133011	Li6 P S5 Br	196	F 2 3	994.5	4	216	F -4 3 m	994.5	4		Chemistry of Materials, 2019 31 10178 10185		216	216
133012	Li6 P S5 Br	196	F 2 3	994.5	4	216	F -4 3 m	994.5	4		Chemistry of Materials, 2019 31 10178 10185		216	216
133013	Li6 P S5 Br	196	F 2 3	998.5	4	216	F -4 3 m	998.5	4		Chemistry of Materials, 2019 31 10178 10185		216	216
133089	Ca Al2 O4	1	P 1	271.7	4	62	P n m a	271.7	4	yes	Journal of Solid State Chemistry, 2021 293 , ,		62	62	62
133144	Ti3 C2 Br2	1	P 1	153.6	1	12	C 1 2/m 1	307.2	2	yes	ACS Nano, 2021 15 1077 1085		12	164	12
133145	Ti3 C2 Cl2	1	P 1	153.6	1	12	C 1 2/m 1	307.2	2	yes	ACS Nano, 2021 15 1077 1085		12	164	12
133146	Ti3 C2 I2	1	P 1	153.6	1	12	C 1 2/m 1	307.2	2	yes	ACS Nano, 2021 15 1077 1085		12	164	12
133367	Mn	1	P 1	317.5	4	65	C m m m	158.7	2	yes	Journal of Solid State Chemistry, 2020 291 , ,		65	65	65
133723	((N H4)0.98 K0.032) Cl (As2 O3) (H2 O)0.51	177	P 6 2 2	303.7	2	191	P 6/m m m	303.7	2	yes	Mineralogical Magazine, 2019 83 89 94		191	191
133998	Ba2 La0.330 (Nb O3)5	1	P 1	4929.8	16	40	A m a 2	4929.8	16		Chemistry of Materials, 2020 32 8492 8501		40	40
134000	Ba3 La3 (Nb O3)5	1	P 1	625.3	2	55	P b a m	625.3	2	yes	Chemistry of Materials, 2020 32 8492 8501		55	55	55
134001	Ba2 La0.330 (Nb O3)5	1	P 1	4994.6	16	6	P 1 m 1	4994.6	16		Chemistry of Materials, 2020 32 8492 8501		6	6	6
134597	Cu1.196 Ag0.804 Te	165	P -3 c 1	418.6	6	164	P -3 m 1	209.3	3		Minerals (Basel, Switzerland), 2019 9 1 8		164	164
1346	Ba Bi O3	111	P -4 2 m	86	1	123	P 4/m m m	86	1	yes	Zeitschrift fuer Anorganische und Allgemeine Chemie (1950) (DE), 1977 434 73 77		123	123	123
134962	Fe O	75	P 4	81.7	4	99	P 4 m m	40.9	2		Inorganic Chemistry, 2021 60 7062 7069		99	99	99
136192	Li2 (Pb F6)	150	P 3 2 1	101.4	1	189	P -6 2 m	101.4	1		European Journal of Inorganic Chemistry, 2021 2021 3870 3877		189	189
136196	Li2 (Sn F6)	150	P 3 2 1	96.9	1	189	P -6 2 m	96.9	1		European Journal of Inorganic Chemistry, 2021 2021 3870 3877		189	189
136205	Ba Pb F6	148	R -3	363.7	3	166	R -3 m	363.7	3		European Journal of Inorganic Chemistry, 2021 2021 3861 3869		166	166	166
136476	B N	31	P m n 21	72.1	4	63	C m c m	72.1	4	yes	IUCrJ -International Union of Crystallography Journal, 2021 8 1018 1023		63	63	63
137396	Ca (C O3)	161	R 3 c	368.1	6	167	R -3 c	368.1	6	yes	Journal of Solid State Chemistry, 2022 307 , ,		167	167	167
137984	Si O2	1	P 1	204.6	4	63	C m c m	409.1	8	yes	American Mineralogist, 2022 107 1353 1360		63	194	63
138625	Eu Nb O3	207	P 4 3 2	64.5	1	221	P m -3 m	64.5	1	yes	Physical Review Materials, 2021 5 , ,		221	221	221
138762	Gd H2 Br	62	P n m a	446.5	8	65	C m m m	223.3	4		Physical Review Materials, 2021 5 , ,		65	65	65
142332	Ni5.80 Ga Te2	58	P n n m	262.3	2	71	I m m m	262.3	2		Dalton Transactions, 2020 49 15081 15094		71	71	71
142334	Ni5.78 In Te2	58	P n n m	277	2	71	I m m m	277	2		Dalton Transactions, 2020 49 15081 15094		71	71	71
143881	Cs Sn Br3	200	P m -3	195.3	1	221	P m -3 m	195.3	1		Journal of Physical Chemistry C, 2020 124 13434 13446		221	221	221
144159	Ca13 Ga13 Ge13	143	P 3	865.3	1	156	P 3 m 1	865.3	1		Inorganic Chemistry, 2021 60 14530 14534		156	156
145890	(Cd (H2 O)2)4 (Fe (C N)6)2.667	216	F -4 3 m	1196.3	1	225	F m -3 m	1196.3	1	yes	Zeitschrift fuer Anorganische und Allgemeine Chemie, 2023 649 1 6		225	225
14925	Ca Sr Mn O4	142	I 41/a c d	681.3	8	139	I 4/m m m	170.3	2		Chemistry of Materials, 2020 32 605 610		139	139	139
150171	Ba (Sc O2 F)	200	P m -3	72.6	1	221	P m -3 m	72.6	1		Journal of Solid State Chemistry, 1998 139 422 423		221	221
150180	(Nb7 W5) O32	75	P 4	1167.2	2	83	P 4/m	1167.2	2	yes	Journal of Solid State Chemistry, 1999 143 33 40		83	83
150551	Li Rh	174	P -6	26.5	1	187	P -6 m 2	26.5	1		Acta Crystallographica, 1965 18 906 907	Cenzual, K., et al. Acta Crystallogr. B 47 (1991): 433-439 (1991), #174->187	187	187
150563	Cu0.4 Al0.8 Mn0.8	221	P m -3 m	26.6	1	229	I m -3 m	26.6	1		Journal of the Physical Society of Japan, 1961 16 571 571		229	229
150564	Ni0.2 Al0.9 Mn0.9	221	P m -3 m	26.2	1	229	I m -3 m	26.2	1		Journal of the Physical Society of Japan, 1961 16 1257 1257		229	229
150565	Ni0.6 Al0.8 Mn0.6	221	P m -3 m	24.9	1	229	I m -3 m	24.9	1		Journal of the Physical Society of Japan, 1961 16 1257 1257		229	229
150572	Au Cu Zn2	25	P m m 2	116.4	2	59	P m m n	116.4	2	yes	Acta Metallurgica, 1966 14 123 129		59	59	59
150574	(Cu2.9 Ni0.1) Al	25	P m m 2	99.4	2	59	P m m n	99.4	2	yes	Acta Metallurgica, 1966 14 123 129		59	59
150576	Mg Zn2	11	P 1 21/m 1	118.5	2	63	C m c m	237	4		Acta Metallurgica, 1970 18 881 890		63	63	63
150604	Nb H0.89	48	P n n n	81.8	4	66	C c c m	81.8	4		Fizika Tverdogo Tela (Sankt-Petersburg), 1968 10 1355 1363	Cenzual, K., et al. Acta Crystallogr. B 47 (1991): 433-439 (1991), #48-66	66	66	66
150628	Ti Ni	175	P 6/m	64.5	3	191	P 6/m m m	64.5	3		Journal of Applied Physics (Melville, NY, United States), 1972 43 97 112		191	191
150633	Ce Zn3	62	P n m a	320.9	4	63	C m c m	320.9	4		Journal of the Less-Common Metals, 1970 22 253 264	Cenzual, K., et al. Acta Crystallogr. B 47 (1991): 433-439 (1991), #62->63	63	63	63
150641	Ag2 Mg (Mg0.38 Ag0.38 Sn0.24)	216	F -4 3 m	287.9	4	225	F m -3 m	287.9	4	yes	Journal of the Institute of Metals, 1949 75 805 808		225
150645	Mg Al (Li1.8 Zn0.2)	196	F 2 3	298.1	4	216	F -4 3 m	298.1	4		Journal of the Institute of Metals, 1964 92 188 189		216	216
150654	Mo0.1 U0.9	2	P -1	81.4	4	11	P 1 21/m 1	40.7	2		Journal of Nuclear Materials, 1966 20 262 268		11	11
150681	Cu V1.72 O4.72	8	C 1 m 1	650.2	4	12	C 1 2/m 1	650.2	4	yes	Journal of Solid State Chemistry, 2003 172 319 326		12	12	12
150682	Cu V1.72 O4.72	8	C 1 m 1	714.5	4	12	C 1 2/m 1	714.5	4	yes	Journal of Solid State Chemistry, 2003 172 319 326		12	12	12
150768	Al4.2 Cu3.2 Zn0.7	146	R 3	122.1	1	166	R -3 m	366.4	3	yes	Metal Science, 1975 9 163 168		166
150770	Cu3 Ge	4	P 1 21 1	50.5	1	11	P 1 21/m 1	25.2	0.5	yes	Monatshefte fuer Chemie, 1950 81 669 678		11	11
150813	Mo0.2788 U1.7212	206	I a -3	325.7	8	221	P m -3 m	40.7	1		Memoires Scientifiques de la Revue de Metallurgie, 1961 58 469 478		221	221
150885	(Sr0.058 Ca1.942) Cu2 O3	22	F 2 2 2	543.8	4	69	F m m m	543.8	4	yes	Physical Review B: Condensed Matter and Materials Physics, 2000 62 11667 11676		69	69
150886	Cu O2	22	F 2 2 2	381.3	4	69	F m m m	381.3	4	yes	Physical Review B: Condensed Matter and Materials Physics, 2000 62 11667 11676		69	69	69
150889	Fe2 N	1	P 1	118	4	29	P c a 21	118	4		Proceedings of the Royal Society of London, Series A: Mathematical and Physical and Engineering Sciences1948 195 34 40		29	29	29
15099	Na Cu O	82	I -4	367.4	8	87	I 4/m	367.4	8	yes	Zeitschrift fuer Anorganische und Allgemeine Chemie (1950) (DE), 1969 367 275 280		87	87	87
15100	Rb Cu O	82	I -4	531	8	87	I 4/m	531	8	yes	Zeitschrift fuer Anorganische und Allgemeine Chemie (1950) (DE), 1969 367 275 280		87	87	87
15105	Li Mn O2	25	P m m 2	73.9	2	59	P m m n	73.9	2	yes	Zeitschrift fuer Anorganische und Allgemeine Chemie (1950) (DE), 1969 368 262 270		59	59	59
151142	(La S)1.18 V S2	20	C 2 2 21	437.9	4	63	C m c m	437.9	4	yes	Zeitschrift fuer Kristallographie, 1995 210 432 437		63	63	63
151194	Au Sn4	41	A b a 2	485	4	68	C c c a	485	4	yes	Zeitschrift fuer Metallkunde, 1950 41 298 300		68	68	68
151195	Pd Sn4	41	A b a 2	472.5	4	68	C c c a	472.5	4	yes	Zeitschrift fuer Metallkunde, 1950 41 298 300		68	68	68
151197	Ni Hg4	211	I 4 3 2	217.7	2	229	I m -3 m	217.7	2	yes	Zeitschrift fuer Metallkunde, 1953 44 359 359		229	229	229
151216	Al Cu3	25	P m m 2	99.6	2	59	P m m n	99.6	2	yes	Zhurnal Tekhnicheskoi Fiziki, 1938 8 1959 1972		59	59	59
151402	Mg Zn	1	P 1	1688.7	48	44	I m m 2	844.4	24		Zeitschrift fuer Kristallographie, 1933 86 423 438		44	44	44
151403	Mg Zn5	1	P 1	1404.5	16	12	C 1 2/m 1	702.2	8	yes	Zeitschrift fuer Kristallographie, 1933 86 423 438		12	12	12
151434	I	42	F m m 2	97.5	4	69	F m m m	97.5	4	yes	Ferroelectrics 2004 305 103 106		69	69	69
151437	(Ca2 Co O3)0.6181 (Co O2)	8	C 1 m 1	236.8	2	12	C 1 2/m 1	236.8	2	yes	Japanese Journal of Applied Physics, Part 1: Regular Papers, Brief Communications & Review Papers2004 43 6252 6258		12	12	12
151439	((Ca0.92 Bi0.08)2 (Co0.95 Bi0.05) O3) Co O2	8	C 1 m 1	239.5	2	12	C 1 2/m 1	239.5	2	yes	Japanese Journal of Applied Physics, Part 1: Regular Papers, Brief Communications & Review Papers2004 43 6252 6258		12	12
151446	Ag2 Li Sn	216	F -4 3 m	287.8	4	225	F m -3 m	287.8	4	yes	Journal of the Electrochemical Society, 2004 151 A1738 A1744		225	225	225
151674	(Sr2 Cu2 O3) (Cu O2)1.429	42	F m m 2	600.9	4	25	P m m 2	75.1	0.5		Physica C: Superconductivity and Ist Application (Amsterdam, Netherlands), 2004 403 290 296		25	25	25
15170	K Hg F3	62	P n m a	343	4	65	C m m m	171.5	2		Zeitschrift fuer Anorganische und Allgemeine Chemie (1950) (DE), 1969 369 212 216		65	65	65
151905	Sr1.143 Ti S2.84	159	P 3 1 c	582.7	6	189	P -6 2 m	291.3	3		Solid State Ionics, 2004 172 481 484		189	189	189
152334	(Ca0.20 Mn0.01 K0.009) (Mn0.89 O2) (H2 O)0.6	147	P -3	52.5	1	164	P -3 m 1	52.5	1		European Journal of Mineralogy, 2005 17 163 172		164	164
152618	Ag4.8 Dy7 Sb	125	P 4/n b m	341	1	123	P 4/m m m	170.5	0.5		Journal of Alloys and Compounds, 2005 393 171 173		123	123
153184	Ca0.832 (Cu0.9 Co0.1) O2	12	C 1 2/m 1	225.5	4	10	P 1 2/m 1	28.2	0.5		Journal of Solid State Chemistry, 2005 178 2973 2979		10	10	10
153186	Ca0.829 (Cu0.85 Co0.15) O2	12	C 1 2/m 1	226.2	4	10	P 1 2/m 1	28.3	0.5		Journal of Solid State Chemistry, 2005 178 2973 2979		10	10	10
153188	Ca0.827 (Cu0.8 Co0.2) O2	69	F m m m	226.9	4	47	P m m m	28.4	0.5		Journal of Solid State Chemistry, 2005 178 2973 2979		47	47	47
153190	Ca0.823 (Cu0.75 Co0.25) O2	69	F m m m	227.7	4	47	P m m m	28.5	0.5		Journal of Solid State Chemistry, 2005 178 2973 2979		47	47	47
153192	Ca0.819 (Cu0.7 Co0.3) O2	69	F m m m	228.8	4	47	P m m m	28.6	0.5		Journal of Solid State Chemistry, 2005 178 2973 2979		47	47	47
15378	Zn Al2 S4	33	P n a 21	586.6	4	26	P m c 21	146.7	1		Acta Crystallographica, 1967 23 142 147		26	26	26
153895	(La0.289 Sr0.712) ((Al0.633 Ta0.356) O3)	224	P n -3 m	460.1	8	225	F m -3 m	460.1	8		Journal of Materials Research, 2005 20 3329 3337		225
153897	(Nd0.146 Sr0.832) ((Al0.599 Nb0.424) O3)	225	F m -3 m	464.4	8	221	P m -3 m	58.1	1		Journal of Materials Research, 2005 20 3329 3337		221	221
153955	Y Cu Se2	147	P -3	92.5	1	164	P -3 m 1	92.5	1		Polish Journal of Chemistry, 2005 79 1315 1326		164	164
153956	Y0.95 Cu1.22 Se2	147	P -3	92.9	1	164	P -3 m 1	92.9	1		Polish Journal of Chemistry, 2005 79 1315 1326		164	164
153957	Y0.9 Cu1.33 Se2	147	P -3	93.1	1	164	P -3 m 1	93.1	1		Polish Journal of Chemistry, 2005 79 1315 1326		164	164
153958	Y0.84 Cu1.5 Se2	147	P -3	92.7	1	164	P -3 m 1	92.7	1		Polish Journal of Chemistry, 2005 79 1315 1326		164	164
153959	Y0.73 Cu1.75 Se2	147	P -3	93	1	164	P -3 m 1	93	1		Polish Journal of Chemistry, 2005 79 1315 1326		164	164
153960	Y0.67 Cu2 Se2	147	P -3	93	1	164	P -3 m 1	93	1		Polish Journal of Chemistry, 2005 79 1315 1326		164	164
153978	V Ge1.82	141	I 41/a m d	170.9	4	139	I 4/m m m	42.7	1		Powder Diffraction, 2005 20 198 202		139	139	139
153979	(V Ge1.82)0.5495	126	P 4/n n c	93.7	4	139	I 4/m m m	93.7	4		Powder Diffraction, 2005 20 198 202		139	139	139
154086	Ag2 Li Sn	216	F -4 3 m	287.5	4	225	F m -3 m	287.5	4	yes	Solid State Ionics, 2005 176 2749 2757		225	225	225
15439	U4 O9	220	I -4 3 d	10317.5	64	225	F m -3 m	161.2	1	yes	Acta Crystallographica, 1961 14 837 843		225
15464	Pb As2 S4	14	P 1 21/c 1	648.6	4	62	P n m a	648.6	4		Acta Crystallographica, 1961 14 1291 1292		62	62	62
154666	Ho Cu Se2	147	P -3	92	1	164	P -3 m 1	92	1		Journal of Alloys and Compounds, 2006 416 173 178		164	164
154667	Er Cu Se2	147	P -3	91.1	1	164	P -3 m 1	91.1	1		Journal of Alloys and Compounds, 2006 416 173 178		164	164
154769	Y Cu Te2	147	P -3	110.5	1	164	P -3 m 1	110.5	1		Journal of Alloys and Compounds, 2006 420 58 62		164	164
154898	(Nd1.67 Sr0.33) Ni O4	64	C m c a	357.8	4	139	I 4/m m m	178.9	2		Journal of Magnetism and Magnetic Materials, 2006 305 71 75		139	139
154928	Sr Fe O2.8064	226	F m -3 c	472.2	8	221	P m -3 m	59	1		Journal of Physics and Chemistry of Solids, 2002 63 2085 2092		221	221	221
154929	Sr Fe O2.8064	226	F m -3 c	473.4	8	221	P m -3 m	59.2	1		Journal of Physics and Chemistry of Solids, 2002 63 2085 2092		221	221	221
154930	Sr Fe O2.8064	226	F m -3 c	474.2	8	221	P m -3 m	59.3	1		Journal of Physics and Chemistry of Solids, 2002 63 2085 2092		221	221	221
154931	Sr Fe O2.8064	226	F m -3 c	475.2	8	221	P m -3 m	59.4	1		Journal of Physics and Chemistry of Solids, 2002 63 2085 2092		221	221	221
154932	Sr Fe O2.7926	226	F m -3 c	477.2	8	221	P m -3 m	59.7	1		Journal of Physics and Chemistry of Solids, 2002 63 2085 2092		221	221	221
154933	Sr Fe O2.7756	226	F m -3 c	479.3	8	221	P m -3 m	59.9	1		Journal of Physics and Chemistry of Solids, 2002 63 2085 2092		221	221	221
154934	Sr Fe O2.75	226	F m -3 c	482.3	8	221	P m -3 m	60.3	1		Journal of Physics and Chemistry of Solids, 2002 63 2085 2092		221	221	221
154935	Sr Fe O2.7341	226	F m -3 c	484.1	8	221	P m -3 m	60.5	1		Journal of Physics and Chemistry of Solids, 2002 63 2085 2092		221	221	221
154936	Sr Fe O2.6868	226	F m -3 c	489.7	8	221	P m -3 m	61.2	1		Journal of Physics and Chemistry of Solids, 2002 63 2085 2092		221	221	221
154937	Sr Fe O2.6624	226	F m -3 c	492.7	8	221	P m -3 m	61.6	1		Journal of Physics and Chemistry of Solids, 2002 63 2085 2092		221	221	221
154938	Sr Fe O2.6384	226	F m -3 c	495.9	8	221	P m -3 m	62	1		Journal of Physics and Chemistry of Solids, 2002 63 2085 2092		221	221	221
154939	Sr Fe O2.625	226	F m -3 c	497.7	8	221	P m -3 m	62.2	1		Journal of Physics and Chemistry of Solids, 2002 63 2085 2092		221	221	221
154940	Sr Fe O2.5939	226	F m -3 c	501.5	8	221	P m -3 m	62.7	1		Journal of Physics and Chemistry of Solids, 2002 63 2085 2092		221	221	221
154941	Sr Fe O2.5746	226	F m -3 c	504.1	8	221	P m -3 m	63	1		Journal of Physics and Chemistry of Solids, 2002 63 2085 2092		221	221	221
154942	Sr Fe O2.5580	226	F m -3 c	506.5	8	221	P m -3 m	63.3	1		Journal of Physics and Chemistry of Solids, 2002 63 2085 2092		221	221	221
155192	Ca Al Si	143	P 3	339.8	5	156	P 3 m 1	339.8	5		Journal of the Physical Society of Japan, 2006 75 043713-1 043713-4		156	156
155193	Ca Al Si	173	P 63	400.7	6	186	P 63 m c	400.7	6		Journal of the Physical Society of Japan, 2006 75 043713-1 043713-4		186	186
155912	La3 Li (Ti4 O12)	65	C m m m	466.7	2	47	P m m m	116.7	0.5		Solid State Ionics, 2006 177 1145 1148		47	47	47
156124	Pb0.55 Te0.45	225	F m -3 m	263.6	8	221	P m -3 m	33	1		Physica Status Solidi B: Basic Solid State Physics, 2007 244 279 284		221	221
156125	Pb0.45 Te0.55	225	F m -3 m	265.1	8	221	P m -3 m	33.1	1		Physica Status Solidi B: Basic Solid State Physics, 2007 244 279 284		221	221
156175	(Na0.24 (H2 O)0.72) Mn0.94 O2	1	P 1	100.5	1	10	P 1 2/m 1	100.5	1	yes	American Mineralogist, 2006 91 489 502		10	10
156176	H0.06 (K0.18 (H2 O)0.54) (Mn0.08 (H2 O)0.24) Mn0.88 O2	1	P 1	100.5	1	10	P 1 2/m 1	100.5	1	yes	American Mineralogist, 2006 91 489 502		10	10	10
156177	H0.01 (Na0.24 (H2 O)0.72) (Mn0.167 (H2 O)0.5) Mn0.833 O2	1	P 1	100.5	1	10	P 1 2/m 1	100.5	1	yes	American Mineralogist, 2006 91 489 502		10	10
15626	K As O H F5	60	P b c n	3065.4	24	57	P b c m	1532.7	12		Zeitschrift fuer Chemie (Stuttgart, Germany), 1967 7 442 443		57	57	57
156292	Dy0.667 Cu2 S2	147	P -3	83.2	1	164	P -3 m 1	83.2	1		Journal of Alloys and Compounds, 2007 431 77 84		164	164
156293	Ho0.667 Cu2 S2	147	P -3	82.9	1	164	P -3 m 1	82.9	1		Journal of Alloys and Compounds, 2007 431 77 84		164	164
156294	Er0.667 Cu2 S2	147	P -3	82.3	1	164	P -3 m 1	82.3	1		Journal of Alloys and Compounds, 2007 431 77 84		164	164
15676	Ca Bi O F (C O3)	67	C m m a	390.4	4	129	P 4/n m m	195.2	2		Czechoslovak Journal of Physics, 1960 10 195 207		129	129	129
157028	Sr2 (Fe Nb O6)	140	I 4/m c m	250.1	2	123	P 4/m m m	62.5	0.5		Journal of Physics: Condensed Matter, 2006 18 8761 8780		123	123	123
157029	Sr2 (Fe Nb O6)	140	I 4/m c m	250.2	2	123	P 4/m m m	62.5	0.5		Journal of Physics: Condensed Matter, 2006 18 8761 8780		123	123	123
157030	Sr2 (Fe Nb O6)	140	I 4/m c m	250.6	2	123	P 4/m m m	62.6	0.5		Journal of Physics: Condensed Matter, 2006 18 8761 8780		123	123	123
157031	Sr2 (Fe Nb O6)	140	I 4/m c m	251	2	123	P 4/m m m	62.8	0.5		Journal of Physics: Condensed Matter, 2006 18 8761 8780		123	123	123
157032	Sr2 (Fe Nb O6)	140	I 4/m c m	251.4	2	123	P 4/m m m	62.9	0.5		Journal of Physics: Condensed Matter, 2006 18 8761 8780		123	123	123
157033	Sr2 (Fe Nb O6)	140	I 4/m c m	251.9	2	123	P 4/m m m	63	0.5		Journal of Physics: Condensed Matter, 2006 18 8761 8780		123	123	123
157034	Sr2 (Fe Nb O6)	140	I 4/m c m	252.3	2	123	P 4/m m m	63.1	0.5		Journal of Physics: Condensed Matter, 2006 18 8761 8780		123	123	123
157074	C	146	R 3	45.9	8	166	R -3 m	34.4	6	yes	New Journal of Physics, 2006 8 1 10		166	166	166
157556	Tb0.95 Cu1.15 Se2	147	P -3	93.7	1	164	P -3 m 1	93.7	1		Polish Journal of Chemistry, 2006 80 805 815		164	164
157557	Tb0.667 Cu2 Se2	147	P -3	93.5	1	164	P -3 m 1	93.5	1		Polish Journal of Chemistry, 2006 80 805 815		164	164
157558	Dy Cu Se2	147	P -3	92.5	1	164	P -3 m 1	92.5	1		Polish Journal of Chemistry, 2006 80 805 815		164	164
157559	Dy0.667 Cu2 Se2	147	P -3	92.6	1	164	P -3 m 1	92.6	1		Polish Journal of Chemistry, 2006 80 805 815		164	164
157882	Tm Cu Se2	147	P -3	90.4	1	164	P -3 m 1	90.4	1		Polish Journal of Chemistry, 2006 80 1703 1714		164	164
157883	Lu Cu Se2	147	P -3	90	1	164	P -3 m 1	90	1		Polish Journal of Chemistry, 2006 80 1703 1714		164	164
157967	((Sr4.57 Ca3.43) Cu8 O12)0.7026 (Cu O2)4	22	F 2 2 2	405.9	1	69	F m m m	405.9	1	yes	Ukrainskii Khimicheskii Zhurnal (Russian Edition), 2006 72 67 74		69	69	69
157968	((Sr1.143 Ca0.857) Cu2 O3)4 ((Cu O2)4)1.423	22	F 2 2 2	577.7	1	69	F m m m	577.7	1	yes	Ukrainskii Khimicheskii Zhurnal (Russian Edition), 2006 72 67 74		69	69
157969	((Sr4.4 Ca3.3 Y0.3) Cu8 O12)0.7026 (Cu O2)4	22	F 2 2 2	404.4	1	69	F m m m	404.4	1	yes	Ukrainskii Khimicheskii Zhurnal (Russian Edition), 2006 72 67 74		69	69	69
157970	((Sr1.1 Ca0.82 Y0.08) Cu2 O3)4 ((Cu O2)4)1.423	22	F 2 2 2	575.6	1	69	F m m m	575.6	1	yes	Ukrainskii Khimicheskii Zhurnal (Russian Edition), 2006 72 67 74		69	69
157971	((Sr4.49 Ca3.37 Pb0.14) Cu8 O12)0.7043 (Cu O2)4	22	F 2 2 2	406.8	1	69	F m m m	406.8	1	yes	Ukrainskii Khimicheskii Zhurnal (Russian Edition), 2006 72 67 74		69	69	69
157972	((Sr1.123 Ca0.843 Pb0.034) Cu2 O3)4 ((Cu O2)4)1.420	22	F 2 2 2	577.6	1	69	F m m m	577.6	1	yes	Ukrainskii Khimicheskii Zhurnal (Russian Edition), 2006 72 67 74		69	69
157973	((Sr4.497 Ca3.371 Bi0.131) Cu8 O12)0.7043 (Cu O2)4	22	F 2 2 2	406.8	1	69	F m m m	406.8	1	yes	Ukrainskii Khimicheskii Zhurnal (Russian Edition), 2006 72 67 74		69	69	69
157974	((Sr1.124 Ca0.843 Bi0.033) Cu2 O3)4 ((Cu O2)4)1.420	22	F 2 2 2	577.6	1	69	F m m m	577.6	1	yes	Ukrainskii Khimicheskii Zhurnal (Russian Edition), 2006 72 67 74		69	69
158192	Cr (V O4)	35	C m m 2	339.8	4	25	P m m 2	85	1		Central European Journal of Chemistry, 2006 4 760 772		25	25	25
15824	K2 (Cr2 O7)	14	P 1 21/c 1	711.7	4	12	C 1 2/m 1	711.7	4		Kristallografiya 1964 9 44 49		12	12	12
158357	Cu2 (Fe0.73 Al1.27) (As O4)2 (O H)4	4	P 1 21 1	864.3	4	2	P -1	432.1	2	yes	Mineralogical Magazine, 2000 64 25 30		2	2
15899	V3 O5	9	C 1 c 1	325.4	4	15	C 1 2/c 1	325.4	4	yes	Acta Chemica Scandinavica , 1959 13 603 603		15	15	15
15905	W O3	14	P 1 21/c 1	210	4	57	P b c m	210	4		Acta Chemica Scandinavica , 1953 7 154 158		57	57	57
159095	Sr (Co0.63 Mn0.37 O3)0.763	165	P -3 c 1	308.6	6	193	P 63/m c m	308.6	6		Chemistry of Materials, 2007 19 6158 6167		193		193
159511	Na2 (Cr O4)	52	P n n a	392.8	4	63	C m c m	392.8	4		Zeitschrift fuer Kristallographie, 1936 94 131 136		63	63	63
15954	(Cd (N H3)2) Cl2	35	C m m 2	270.2	2	65	C m m m	270.2	2	yes	Zeitschrift fuer Kristallographie, 1936 94 231 245		65	65	65
15956	Cd (N H3)2 Br2	35	C m m 2	301.9	2	65	C m m m	301.9	2	yes	Zeitschrift fuer Kristallographie, 1936 94 231 245		65	65	65
15962	(N H4) (Hg Cl3)	81	P -4	140.4	1	123	P 4/m m m	140.4	1	yes	Zeitschrift fuer Kristallographie, 1938 100 208 211		123	123	123
15987	Fe As S	2	P -1	346.8	8	14	P 1 21/c 1	173.4	4		Zeitschrift fuer Kristallographie, 1936 95 83 113		14	14	14
160119	Tb Cu Te2	147	P -3	111.2	1	164	P -3 m 1	111.2	1		Journal of Alloys and Compounds, 2008 455 186 190		164	164
160120	Dy Cu Te2	147	P -3	110.5	1	164	P -3 m 1	110.5	1		Journal of Alloys and Compounds, 2008 455 186 190		164	164
160273	Zn ((O H)1.38 F0.62)	33	P n a 21	150.2	4	62	P n m a	150.2	4	yes	Journal of Solid State Chemistry, 2007 180 3485 3492		62	62	62
160274	Zn ((O H)1.48 F0.52)	33	P n a 21	150.6	4	62	P n m a	150.6	4	yes	Journal of Solid State Chemistry, 2007 180 3485 3492		62	62	62
160323	Mn Ni2 Ga	10	P 1 2/m 1	496.6	10	12	C 1 2/m 1	496.6	10		Materials Science & Engineering, A: Structural Materials: Properties, Microstructure and Processing2008 481 298 301		12	12	12
160744	Cu2.28 (Ta4 O12)	47	P m m m	426.5	2	200	P m -3	426.5	2		Progress in Solid State Chemistry, 2007 35 421 431		200	200	200
160984	K (B H4)	114	P -4 21 c	127.4	2	137	P 42/n m c	127.4	2	yes	Journal of Physical Chemistry C, 2008 112 8452 8457		137	137	137
161270	Fe2.7 (Fe Si O4 (O H)5)	146	R 3	183.8	1	160	R 3 m	183.8	1		American Mineralogist, 1939 24 529 539		160
161279	Tb Fe As (O0.9 F0.1)	85	P 4/n	124.4	2	129	P 4/n m m	124.4	2		Chemical Communications (Cambridge, United Kingdom), 2008 3634 3634 3635		129	129
1613	Pb (Ti O3)	123	P 4/m m m	62.6	1	221	P m -3 m	62.6	1		Acta Crystallographica, Section B: Structural Crystallography and Crystal Chemistry1978 34 1065 1070		221	221	221
161458	Ni Ti	6	P 1 m 1	54.5	2	11	P 1 21/m 1	54.5	2	yes	Journal of Materials Science, 2008 43 5905 5923		11	11	11
162131	Dy2.4 Ti1.2 O6	12	C 1 2/m 1	275.7	2	65	C m m m	275.7	2		Neorganicheskie Materialy, 2008 44 1496 1503		65
162243	P	38	A m m 2	73.2	8	65	C m m m	18.3	2	yes	Physical Review B: Condensed Matter and Materials Physics, 2008 78 054120-1 054120-9		65	65	65
162244	P	38	A m m 2	73.2	8	63	C m c m	73.2	8	yes	Physical Review B: Condensed Matter and Materials Physics, 2008 78 054120-1 054120-9		63	63	63
162660	Si O2	43	F d d 2	362.7	8	122	I -4 2 d	181.3	4		Philosophical Magazine , 1975 31 1391 1401		122	122	122
16276	Li5 Ga O4	21	C 2 2 2	386.5	4	68	C c c a	386.5	4	yes	Zeitschrift fuer Anorganische und Allgemeine Chemie (1950) (DE), 1971 381 140 148		68	68	68
163142	Pb13.51 Sb15.45 S36 O0.59	13	P 1 2/c 1	6525.2	4	10	P 1 2/m 1	3262.6	2		Canadian Mineralogist, 2009 47 3 24		10
163246	Mn0.576 Si	126	P 4/n n c	38.4	2	139	I 4/m m m	38.4	2		Physical Review B: Condensed Matter and Materials Physics, 2008 78 214104-1 214104-8		139	139	139
164157	Ca0.19 (Mn0.9 O2) (H2 O)0.58	147	P -3	53	1	164	P -3 m 1	53	1		Powder Diffraction, 2008 23 10 14		164	164
164190	Cu2 (V2 O7)	1	P 1	291	2	2	P -1	291	2	yes	Physical Review B: Condensed Matter and Materials Physics, 2009 79 125201-1 125201-6		2	2	2
164321	(Li Co) O2	227	F d -3 m	513.7	16	225	F m -3 m	64.2	2		Journal of Applied Physics (Melville, NY, United States), 1994 76 2799 2806		225	225	225
164936	La (Cr Te O6)	147	P -3	239.2	2	163	P -3 1 c	239.2	2		Materials Research Bulletin, 1969 4 33 37		163	163
164937	Pr (Cr Te O6)	147	P -3	233.4	2	163	P -3 1 c	233.4	2		Materials Research Bulletin, 1969 4 33 37		163	163
164938	Nd (Cr Te O6)	147	P -3	231.5	2	163	P -3 1 c	231.5	2		Materials Research Bulletin, 1969 4 33 37		163	163
164939	Sm (Cr Te O6)	147	P -3	227.7	2	163	P -3 1 c	227.7	2		Materials Research Bulletin, 1969 4 33 37		163	163
164940	Eu (Cr Te O6)	147	P -3	225.9	2	163	P -3 1 c	225.9	2		Materials Research Bulletin, 1969 4 33 37		163	163
164941	Gd (Cr Te O6)	147	P -3	224.3	2	163	P -3 1 c	224.3	2		Materials Research Bulletin, 1969 4 33 37		163	163
164942	Tb (Cr Te O6)	147	P -3	222.4	2	163	P -3 1 c	222.4	2		Materials Research Bulletin, 1969 4 33 37		163	163
164943	Dy (Cr Te O6)	147	P -3	220.6	2	163	P -3 1 c	220.6	2		Materials Research Bulletin, 1969 4 33 37		163	163
164944	Ho (Cr Te O6)	147	P -3	218.8	2	163	P -3 1 c	218.8	2		Materials Research Bulletin, 1969 4 33 37		163	163
164945	Er (Cr Te O6)	147	P -3	217.6	2	163	P -3 1 c	217.6	2		Materials Research Bulletin, 1969 4 33 37		163	163
164946	Tm (Cr Te O6)	147	P -3	216	2	163	P -3 1 c	216	2		Materials Research Bulletin, 1969 4 33 37		163	163
164947	Yb (Cr Te O6)	147	P -3	214.8	2	163	P -3 1 c	214.8	2		Materials Research Bulletin, 1969 4 33 37		163	163
164948	Y (Cr Te O6)	147	P -3	218.8	2	163	P -3 1 c	218.8	2		Materials Research Bulletin, 1969 4 33 37		163	163
164949	Cd Tl S2	156	P 3 m 1	78.3	1	187	P -6 m 2	78.3	1		Materials Research Bulletin, 1967 2 765 772		187	187
165303	Na0.089 U0.892 O2.637	21	C 2 2 2	1435.4	6	65	C m m m	1435.4	6	yes	Inorganic Chemistry, 1973 12 3003 3007		65	65
165469	Li0.5 La0.5 (Ti O3)	167	R -3 c	346.3	6	166	R -3 m	173.1	3		Solid State Ionics, 2009 180 1362 1371		166	166	166
165470	Li0.5 La0.5 (Ti O3)	167	R -3 c	346.4	6	166	R -3 m	173.2	3		Solid State Ionics, 2009 180 1362 1371		166	166	166
165471	Li0.5 La0.5 (Ti O3)	167	R -3 c	346.7	6	166	R -3 m	173.3	3		Solid State Ionics, 2009 180 1362 1371		166	166	166
165472	Li0.5 La0.5 (Ti O3)	167	R -3 c	347.5	6	166	R -3 m	173.7	3		Solid State Ionics, 2009 180 1362 1371		166	166	166
165473	Li0.5 La0.5 (Ti O3)	167	R -3 c	347.9	6	166	R -3 m	173.9	3		Solid State Ionics, 2009 180 1362 1371		166	166	166
165474	Li0.5 La0.5 (Ti O3)	167	R -3 c	349.2	6	166	R -3 m	174.6	3		Solid State Ionics, 2009 180 1362 1371		166	166	166
165475	Li0.5 La0.5 (Ti O3)	167	R -3 c	350.1	6	166	R -3 m	175.1	3		Solid State Ionics, 2009 180 1362 1371		166	166	166
165476	Li0.5 La0.5 (Ti O3)	167	R -3 c	351.2	6	166	R -3 m	175.6	3		Solid State Ionics, 2009 180 1362 1371		166	166	166
165477	Li0.5 La0.5 (Ti O3)	167	R -3 c	352.1	6	166	R -3 m	176.1	3		Solid State Ionics, 2009 180 1362 1371		166	166	166
165478	Li0.5 La0.5 (Ti O3)	167	R -3 c	354.2	6	166	R -3 m	177.1	3		Solid State Ionics, 2009 180 1362 1371		166	166	166
165479	Li0.5 La0.5 (Ti O3)	167	R -3 c	355.7	6	166	R -3 m	177.8	3		Solid State Ionics, 2009 180 1362 1371		166	166	166
165481	Li0.3 (Na0.2 La0.5) (Ti O3)	167	R -3 c	348.8	6	166	R -3 m	174.4	3		Solid State Ionics, 2009 180 1362 1371		166	166
165482	Li0.3 (Na0.2 La0.5) (Ti O3)	167	R -3 c	349.7	6	166	R -3 m	174.8	3		Solid State Ionics, 2009 180 1362 1371		166	166
165483	Li0.3 (Na0.2 La0.5) (Ti O3)	167	R -3 c	351	6	166	R -3 m	175.5	3		Solid State Ionics, 2009 180 1362 1371		166	166
165484	Li0.3 (Na0.2 La0.5) (Ti O3)	167	R -3 c	352.7	6	166	R -3 m	176.4	3		Solid State Ionics, 2009 180 1362 1371		166	166
165485	Li0.3 (Na0.2 La0.5) (Ti O3)	167	R -3 c	355.7	6	166	R -3 m	177.9	3		Solid State Ionics, 2009 180 1362 1371		166	166
165486	Li0.3 (Na0.2 La0.5) (Ti O3)	167	R -3 c	356.9	6	166	R -3 m	178.5	3		Solid State Ionics, 2009 180 1362 1371		166	166
165487	Li0.2 (Na0.3 La0.5) (Ti O3)	167	R -3 c	349	6	166	R -3 m	174.5	3		Solid State Ionics, 2009 180 1362 1371		166	166
165488	Li0.2 (Na0.3 La0.5) (Ti O3)	167	R -3 c	349.8	6	166	R -3 m	174.9	3		Solid State Ionics, 2009 180 1362 1371		166	166
165489	Li0.2 (Na0.3 La0.5) (Ti O3)	167	R -3 c	350.9	6	166	R -3 m	175.4	3		Solid State Ionics, 2009 180 1362 1371		166	166
165490	Li0.2 (Na0.3 La0.5) (Ti O3)	167	R -3 c	352.8	6	166	R -3 m	176.4	3		Solid State Ionics, 2009 180 1362 1371		166	166
165491	Li0.2 (Na0.3 La0.5) (Ti O3)	167	R -3 c	354.2	6	166	R -3 m	177.1	3		Solid State Ionics, 2009 180 1362 1371		166	166
165492	Li0.2 (Na0.3 La0.5) (Ti O3)	167	R -3 c	355.7	6	166	R -3 m	177.9	3		Solid State Ionics, 2009 180 1362 1371		166	166
165493	Li0.2 (Na0.3 La0.5) (Ti O3)	167	R -3 c	356.9	6	166	R -3 m	178.4	3		Solid State Ionics, 2009 180 1362 1371		166	166
165495	(Na0.5 La0.5) (Ti O3)	167	R -3 c	349.5	6	166	R -3 m	174.8	3		Solid State Ionics, 2009 180 1362 1371		166	166	166
165496	(Na0.5 La0.5) (Ti O3)	167	R -3 c	355.5	6	166	R -3 m	177.8	3		Solid State Ionics, 2009 180 1362 1371		166	166	166
165497	(Na0.5 La0.5) (Ti O3)	167	R -3 c	357.8	6	166	R -3 m	178.9	3		Solid State Ionics, 2009 180 1362 1371		166	166	166
165905	(Bi0.6 Ca0.4) Fe O2.8	140	I 4/m c m	238.9	4	123	P 4/m m m	59.7	1		Journal of Experimental and Theoretical Physics, 2008 107 83 89		123	123
166163	(La0.63 Pb0.37) (Mn O3)	148	R -3	175.7	3	166	R -3 m	175.7	3		Crystal Research and Technology, 2009 44 1192 1196		166	166
166273	Mg O	143	P 3	19.1	1	187	P -6 m 2	19.1	1		Journal of Physical Chemistry C, 2009 113 19061 19066		187	187
166274	(Mg Al2 O4)0.25	143	P 3	19.1	1	187	P -6 m 2	19.1	1		Journal of Physical Chemistry C, 2009 113 19061 19066		187	187
166515	Ca B2 C2	112	P -4 2 c	106.4	2	131	P 42/m m c	106.4	2	yes	Comptes Rendus des Seances de lAcademie des Sciences, Serie C: Sciences Chimiques1978 287 261 264		131	131	131
166714	Li (Ni0.4 Co0.2 Mn0.4) O2	148	R -3	102	3	166	R -3 m	102	3		Journal of the Electrochemical Society, 2009 156 A1011 A1018		166	166
166715	Li (Ni0.4 Co0.15 Al0.05 Mn0.4) O2	148	R -3	102	3	166	R -3 m	102	3		Journal of the Electrochemical Society, 2009 156 A1011 A1018		166	166
166716	Li (Ni0.4 Co0.1 Al0.1 Mn0.4) O2	148	R -3	102	3	166	R -3 m	102	3		Journal of the Electrochemical Society, 2009 156 A1011 A1018		166	166
166717	Li (Ni0.4 Co0.05 Al0.15 Mn0.4) O2	148	R -3	101.9	3	166	R -3 m	101.9	3		Journal of the Electrochemical Society, 2009 156 A1011 A1018		166	166
166718	Li (Ni0.4 Al0.2 Mn0.4) O2	148	R -3	101.9	3	166	R -3 m	101.9	3		Journal of the Electrochemical Society, 2009 156 A1011 A1018		166	166
166719	Li (Ni0.4 Co0.15 Fe0.05 Mn0.4) O2	148	R -3	102.7	3	166	R -3 m	102.7	3		Journal of the Electrochemical Society, 2009 156 A1011 A1018		166	166
166737	Cd2 (U O5)	14	P 1 21/c 1	462.7	4	15	C 1 2/c 1	462.7	4		Journal of Inorganic and Nuclear Chemistry, 1964 26 2291 2296		15	15	15
166842	(Pb0.9175 La0.055) ((Zr0.975 Ti0.025) O3)	32	P b a 2	563.7	8	65	C m m m	140.9	2	yes	Powder Diffraction, 2002 17 295 300		65	65
166844	(Pb0.945 La0.055) ((Zr0.9616 Ti0.02466) O3)	32	P b a 2	568.3	8	65	C m m m	284.2	4	yes	Powder Diffraction, 2002 17 295 300		65	65
166872	Co2 Mn Si	216	F -4 3 m	180.4	4	225	F m -3 m	180.4	4	yes	Zeitschrift fuer Metallkunde, 2005 96 1015 1023		225	225
167050	Sr Sm2 (Sc2 O7)	69	F m m m	657.8	4	139	I 4/m m m	328.9	2		Dopovidi Natsionalnoi Akademii Nauk Ukraini, 2009 2009 155 161		139	139
167057	Na ((Al Si3) O8)	1	P 1	346.2	2	4	P 1 21 1	346.2	2		European Journal of Mineralogy, 2009 21 1325 1334		4	4
16718	Cr.875 S	164	P -3 m 1	59.9	2	194	P 63/m m c	59.9	2		Acta Crystallographica, 1957 10 620 628		194	194
167483	Pb ((Fe0.5 Nb0.5) O3)	146	R 3	64.8	1	166	R -3 m	194.3	3	yes	Physica Status Solidi A: Applied Research, 1981 65 K79 K82		166	166	166
16755	(Cu (N H3)2)0.5 Br	200	P m -3	67.7	1	221	P m -3 m	67.7	1		Acta Crystallographica, 1958 11 610 612		221	221	221
16812	Er0.6667 Cu2 S2	147	P -3	82.3	1	164	P -3 m 1	82.3	1		Bulletin de la Societe Francaise de Mineralogie et de Cristallographie, 1965 88 575 579		164	164
16834	Cu (Ge O3)	26	P m c 21	119.5	2	51	P m m a	119.5	2	yes	Bulletin des Societes Chimiques Belges, 1954 63 209 216		51	51	51
16852	Pb (Sb2 O6)	149	P 3 1 2	130.7	1	162	P -3 1 m	130.7	1	yes	Arkiv foer Kemi, Mineralogi och Geologi, 1941 15 1 6		162	162
168757	Ca	33	P n a 21	39.8	4	62	P n m a	39.8	4	yes	Physical Review B: Condensed Matter and Materials Physics, 2010 81 140106-1 140106-4		62	62	62
168852	Mn2.06 Mg0.08 K0.06 O5.62 (H2 O)0.72	2	P -1	101	1	10	P 1 2/m 1	101	1		American Mineralogist, 2010 95 1608 1616		10		10
168853	Mn2.17 K0.12 O6.31 (H2 O)0.48	2	P -1	100.5	1	10	P 1 2/m 1	100.5	1		American Mineralogist, 2010 95 1608 1616		10		10
168854	Mn2.13 K0.12 O5.3 (H2 O)0.48	2	P -1	100.4	1	10	P 1 2/m 1	100.4	1		American Mineralogist, 2010 95 1608 1616		10		10
168892	B N	187	P -6 m 2	36	2	194	P 63/m m c	36	2	yes	Physica B: Condensed Matter (Amsterdam, Netherlands), 2010 405 4702 4705		194	194
168893	B N	187	P -6 m 2	36.4	2	194	P 63/m m c	36.4	2	yes	Physica B: Condensed Matter (Amsterdam, Netherlands), 2010 405 4702 4705		194	194
168894	B N	187	P -6 m 2	36.4	2	194	P 63/m m c	36.4	2	yes	Physica B: Condensed Matter (Amsterdam, Netherlands), 2010 405 4702 4705		194	194
169019	Y In	123	P 4/m m m	104.8	2	139	I 4/m m m	52.4	1		CALPHAD: Computer Coupling of Phase Diagrams and Thermochemistry, 2009 33 8 10		139	139	139
169451	Zr H	86	P 42/n	105.4	4	131	P 42/m m c	52.7	2		Journal of Alloys and Compounds, 2011 509 1211 1216		131	131	131
169500	(Fe0.59 Ni0.41) Ga Ni2	12	C 1 2/m 1	1000	2	47	P m m m	1000	2		Scripta Materialia, 2010 62 383 386		47
169746	(Sr0.9 Ca0.1)3 (Ru2 O7)	68	C c c a	623.2	4	69	F m m m	623.2	4		Physical Review B: Condensed Matter and Materials Physics, 2010 82 024417-1 024417-8		69	69
169747	(Sr0.7 Ca0.3)3 (Ru2 O7)	68	C c c a	616.2	4	69	F m m m	616.2	4		Physical Review B: Condensed Matter and Materials Physics, 2010 82 024417-1 024417-8		69	69
169748	(Sr0.62 Ca0.38)3 (Ru2 O7)	68	C c c a	618	4	69	F m m m	618	4		Physical Review B: Condensed Matter and Materials Physics, 2010 82 024417-1 024417-8		69	69
17009	Ti6 O	159	P 3 1 c	216.9	2	163	P -3 1 c	216.9	2	yes	Journal of the Physical Society of Japan, 1966 21 2096 2096		163	163
17012	H2 S	77	P 42	188.6	4	84	P 42/m	188.6	4	yes	Journal of the Physical Society of Japan, 1964 19 328 343		84	84	84
171068	Fe (O H) S O4	14	P 1 21/c 1	336	4	15	C 1 2/c 1	336	4		American Mineralogist, 2005 90 679 686		15	15	15
171448	(F5 Te) (N H2)	217	I -4 3 m	262.6	2	229	I m -3 m	262.6	2	yes	Inorganic Chemistry, 2006 45 1978 1996		229	229
171747	Al (P O4)	12	C 1 2/m 1	2866	24	10	P 1 2/m 1	2866	24		Chemistry of Materials, 2006 18 1697 1704		10	10	10
172011	Gd0.333 Sr0.667 Fe O2.96	62	P n m a	228.9	4	74	I m m a	228.9	4		Journal of Solid State Chemistry, 2006 179 898 908		74	74
172040	Pr2 Ba Li Ru O7	4	P 1 21 1	642.4	4	2	P -1	321.2	2	yes	Solid State Sciences, 2006 8 280 288		2	2
172041	La2 Ba Li Ru O7	4	P 1 21 1	651.6	4	2	P -1	325.8	2	yes	Solid State Sciences, 2006 8 280 288		2	2
17241	U3 O7	134	P 42/n n m	161.7	1	139	I 4/m m m	80.9	0.5		Inorganic Chemistry, 2020 59 4576 4587		139	139	139
173579	Cs1 H Si Ti2 O7 (H2 O)	1	P 1	1446.4	8	6	P 1 m 1	1446.4	8		Journal of the American Chemical Society, 2008 130 11689 11694		6	6	6
174415	Sr2 Cr Mo O6	87	I 4/m	238.7	2	140	I 4/m c m	238.7	2		Solid State Sciences, 2010 12 750 758		140	140
174466	Sc0.15 Ta0.85 O1.3 N0.7	109	I 41 m d	156.2	4	141	I 41/a m d	156.2	4	yes	Journal of Solid State Chemistry, 2010 183 2051 2058		141	141
174546	Cu Cr S2	146	R 3	196.5	3	160	R 3 m	196.5	3		Zeitschrift fuer Kristallographie - Crystalline Materials, 2010 225 471 474		160	160	160
174547	Cu Cr S2	146	R 3	195.9	3	160	R 3 m	195.9	3		Zeitschrift fuer Kristallographie - Crystalline Materials, 2010 225 471 474		160	160	160
174548	Cu Cr S2	146	R 3	196.1	3	160	R 3 m	196.1	3		Zeitschrift fuer Kristallographie - Crystalline Materials, 2010 225 471 474		160	160	160
17492	Tl Cu2 O2	62	P n m a	299.1	4	74	I m m a	299.1	4		Zeitschrift fuer Anorganische und Allgemeine Chemie, 2020 646 308 311		74	74	74
180096	Ce2 O2 Fe Se2	1	P 1	2240.8	16	28	P m a 2	1120.4	8		Chemical Communications (Cambridge, United Kingdom), 2010 2010 1261 1263			28
18010	Sn I4	195	P 2 3	229.2	1	215	P -4 3 m	229.2	1		Zeitschrift fuer Kristallographie, 1926 63 222 230		215	215	215
180175	La (Al O3)	161	R 3 c	327	6	167	R -3 c	327	6	yes	Materials Research Bulletin, 2011 46 222 230		167	167	167
180469	Li Ga O2	87	I 4/m	34.7	1	139	I 4/m m m	34.7	1		Journal of Applied Physics (Melville, NY, United States), 2010 108 083531-1 083531-9		139	139	139
1805	Bi2 (U O6)	147	P -3	140.3	1	164	P -3 m 1	140.3	1		Acta Crystallographica, Section B: Structural Crystallography and Crystal Chemistry1975 31 127 131		164	164
180632	(Li0.1 Na0.4 La0.5) (Nb2 O6)	47	P m m m	120.5	1	123	P 4/m m m	120.5	1		Inorganic Materials, 2011 47 308 312		123	123
18201	Ba Ti S3	186	P 63 m c	228.5	2	194	P 63/m m c	228.5	2	yes	Acta Crystallographica, 1963 16 135 142		194	194
182337	Sr (Co0.98 O2.91)0.793	159	P 3 1 c	312.5	6	189	P -6 2 m	156.3	3		Science and Technology of Advanced Materials, 2010 11 065004-1 065004-13		189	189	189
183474	Dy (Cu0.3 Ga1.7)	186	P 63 m c	118.5	2	194	P 63/m m c	118.5	2	yes	Journal of Alloys and Compounds, 2012 512 212 215		194	194
183475	Dy (Cu0.4 Ga1.6)	186	P 63 m c	118	2	194	P 63/m m c	118	2	yes	Journal of Alloys and Compounds, 2012 512 212 215		194	194
183476	Dy (Cu0.6 Ga1.4)	186	P 63 m c	117.4	2	194	P 63/m m c	117.4	2	yes	Journal of Alloys and Compounds, 2012 512 212 215		194	194
184856	((K0.5 Na0.5) (Nb O3))0.92 ((Bi0.5 Li0.5) (Ti O3))0.08	99	P 4 m m	63.1	1	123	P 4/m m m	63.1	1	yes	Materials Chemistry and Physics, 2012 132 1015 1018		123	123
184857	((K0.5 Na0.5) (Nb O3))0.92 ((Bi0.5 Li0.5) (Ti O3))0.06 (Ba Zr O3)0.02	99	P 4 m m	63.3	1	123	P 4/m m m	63.3	1	yes	Materials Chemistry and Physics, 2012 132 1015 1018		123	123
184858	((K0.5 Na0.5) (Nb O3))0.92 ((Bi0.5 Li0.5) (Ti O3))0.04 (Ba Zr O3)0.04	99	P 4 m m	63.6	1	123	P 4/m m m	63.6	1	yes	Materials Chemistry and Physics, 2012 132 1015 1018		123	123
184859	((K0.5 Na0.5) (Nb O3))0.92 ((Bi0.5 Li0.5) (Ti O3))0.02 (Ba Zr O3)0.06	160	R 3 m	63.9	1	166	R -3 m	191.6	3	yes	Materials Chemistry and Physics, 2012 132 1015 1018		166	166
184860	((K0.5 Na0.5) (Nb O3))0.92 (Ba Zr O3)0.08	160	R 3 m	64.4	1	166	R -3 m	193.1	3	yes	Materials Chemistry and Physics, 2012 132 1015 1018		166	166
184972	Fe2.99 (Al0.441 Si0.559)	216	F -4 3 m	187.3	4	225	F m -3 m	187.3	4	yes	Journal of Magnetism and Magnetic Materials, 2012 324 2442 2451		225	225
184973	(Fe2.87 Cr0.13) (Al0.402 Si0.598)	216	F -4 3 m	187.2	4	225	F m -3 m	187.2	4	yes	Journal of Magnetism and Magnetic Materials, 2012 324 2442 2451		225	225
184974	(Fe2.689 Cr0.299) (Al0.350 Si0.650)	216	F -4 3 m	187.2	4	225	F m -3 m	187.2	4	yes	Journal of Magnetism and Magnetic Materials, 2012 324 2442 2451		225	225
184975	(Fe2.685 Cr0.325) (Al0.467 Si0.533)	216	F -4 3 m	187.3	4	225	F m -3 m	187.3	4	yes	Journal of Magnetism and Magnetic Materials, 2012 324 2442 2451		225	225
184976	(Fe2.536 Cr0.468) (Al0.493 Si0.507)	216	F -4 3 m	187.1	4	225	F m -3 m	187.1	4	yes	Journal of Magnetism and Magnetic Materials, 2012 324 2442 2451		225	225
184977	(Fe2.81 Cr0.15) (Al0.402 Si0.598)	216	F -4 3 m	187.6	4	225	F m -3 m	187.6	4	yes	Journal of Magnetism and Magnetic Materials, 2012 324 2442 2451		225	225
184978	(Fe2.87 Cr0.11) (Al0.402 Si0.598)	216	F -4 3 m	187.1	4	225	F m -3 m	187.1	4	yes	Journal of Magnetism and Magnetic Materials, 2012 324 2442 2451		225	225
184979	(Fe2.61 Cr0.27) (Al0.350 Si0.650)	216	F -4 3 m	187.1	4	225	F m -3 m	187.1	4	yes	Journal of Magnetism and Magnetic Materials, 2012 324 2442 2451		225	225
184980	(Fe2.64 Cr0.30) (Al0.467 Si0.533)	216	F -4 3 m	187.3	4	225	F m -3 m	187.3	4	yes	Journal of Magnetism and Magnetic Materials, 2012 324 2442 2451		225	225
184981	(Fe2.47 Cr0.43) (Al0.493 Si0.507)	216	F -4 3 m	187.1	4	225	F m -3 m	187.1	4	yes	Journal of Magnetism and Magnetic Materials, 2012 324 2442 2451		225	225
186208	W2 N3	146	R 3	110.5	2	160	R 3 m	110.5	2		Chemistry of Materials, 2012 24 3023 3028		160	160	160
186513	(Ti2.1 Al0.9) F9	146	R 3	153.4	1	160	R 3 m	153.4	1		RSC Advances, 2011 1 1493 1499		160	160
187235	(Rb0.19 Ba0.3 Mn1.1) (Fe (C N)6) (H2 O)0.48	119	I -4 m 2	582.2	2	139	I 4/m m m	582.2	2	yes	Journal of Applied Physics (Melville, NY, United States), 2012 112 093903-1 093903-8		139	139
187236	(Rb0.19 Ba0.3 Mn1.1) (Fe (C N)6) (H2 O)0.48	119	I -4 m 2	582.2	2	139	I 4/m m m	582.2	2	yes	Journal of Applied Physics (Melville, NY, United States), 2012 112 093903-1 093903-8		139	139
187237	(Rb0.19 Ba0.3 Mn1.1) (Fe (C N)6) (H2 O)0.48	119	I -4 m 2	582.2	2	139	I 4/m m m	582.2	2	yes	Journal of Applied Physics (Melville, NY, United States), 2012 112 093903-1 093903-8		139	139
187238	(Rb0.19 Ba0.3 Mn1.1) (Fe (C N)6) (H2 O)0.48	119	I -4 m 2	582.7	2	139	I 4/m m m	582.7	2	yes	Journal of Applied Physics (Melville, NY, United States), 2012 112 093903-1 093903-8		139	139
187316	(Bi0.7 La0.3) (Fe O3)	21	C 2 2 2	122.9	2	65	C m m m	122.9	2	yes	Journal of Alloys and Compounds, 2013 554 97 103		65	65
187577	Mn0.333 (Mn0.738 O2) (H2 O)1.334	147	P -3	51.9	1	164	P -3 m 1	51.9	1		American Mineralogist, 2013 98 671 679		164	164
187578	Mn0.358 (Mn0.709 O2) (H2 O)1.364	147	P -3	51.8	1	164	P -3 m 1	51.8	1		American Mineralogist, 2013 98 671 679		164	164
187579	Mn0.320 (Mn0.816 O2) (H2 O)1.454	147	P -3	52.1	1	164	P -3 m 1	52.1	1		American Mineralogist, 2013 98 671 679		164	164
187580	(Mn O2) (H2 O)1.758	147	P -3	52.6	1	164	P -3 m 1	52.6	1		American Mineralogist, 2013 98 671 679		164	164
187581	(Mn O2) (H2 O)1.784	147	P -3	52.9	1	164	P -3 m 1	52.9	1		American Mineralogist, 2013 98 671 679		164	164
187612	La2 Ce2 O7	206	I a -3	1377.3	8	225	F m -3 m	172.2	1		Journal of the Society of Inorganic Materials, Japan, 2012 19 304 310		225	225	225
187617	La2 Ce2 O7	206	I a -3	1377.3	8	225	F m -3 m	172.2	1		Journal of the Society of Inorganic Materials, Japan, 2012 19 304 310		225	225	225
187748	Ti5 Al2 C3	143	P 3	377.7	3	156	P 3 m 1	377.7	3		Journal of the European Ceramic Society, 2012 32 3485 3491		156	156
187850	Al2 Pt Ni	225	F m -3 m	209.7	4	221	P m -3 m	26.2	0.5		Journal of Alloys and Compounds, 2012 541 88 93		221	221
187851	Al2 Pt0.68 Ni1.32	225	F m -3 m	206.6	4	221	P m -3 m	25.8	0.5		Journal of Alloys and Compounds, 2012 541 88 93		221	221
187889	Zr Ti P0.68	174	P -6	58.9	1	187	P -6 m 2	58.9	1		Journal of Alloys and Compounds, 2012 545 80 84		187	187
187890	Zr1.25 Ti0.75 P0.68	174	P -6	61.8	1	187	P -6 m 2	61.8	1		Journal of Alloys and Compounds, 2012 545 80 84		187	187
187891	Zr1.5 Ti0.5 P0.68	174	P -6	65.1	1	187	P -6 m 2	65.1	1		Journal of Alloys and Compounds, 2012 545 80 84		187	187
187892	Hf0.9 Ti1.1 P0.68	174	P -6	58.8	1	187	P -6 m 2	58.8	1		Journal of Alloys and Compounds, 2012 545 80 84		187	187
187893	Hf1.2 Ti0.8 P0.68	174	P -6	60.9	1	187	P -6 m 2	60.9	1		Journal of Alloys and Compounds, 2012 545 80 84		187	187
1882	Mn0.997 Co0.974 Ge	62	P n m a	153.8	4	63	C m c m	153.8	4		Acta Crystallographica, Section B: Structural Crystallography and Crystal Chemistry1975 31 1187 1190		63	63	63
18835	(Li C18)0.444	186	P 63 m c	74.8	1	194	P 63/m m c	74.8	1	yes	Chemistry of Materials, 2020 32 2518 2531		194	194
18837	Li0.4 C16	163	P -3 1 c	145.1	1	194	P 63/m m c	145.1	1		Chemistry of Materials, 2020 32 2518 2531		194	194
188474	Cr2 B	21	C 2 2 2	493.1	16	70	F d d d	493.1	16	yes	Journal of Alloys and Compounds, 2013 569 82 87		70	70	70
189098	Ba2 Ti Zr O6	148	R -3	138.1	1	166	R -3 m	414.4	3		Journal of Superconductivity and Novel Magnetism, 2013 26 2459 2462		166	166	166
19005	Hg Ti O3	161	R 3 c	340.8	6	167	R -3 c	340.8	6	yes	Journal of Solid State Chemistry, 1973 6 509 512		167	167	167
190170	La0.56 Li0.32 (Nb2 O6)	47	P m m m	120.2	1	123	P 4/m m m	120.2	1		Inorganic Materials, 2004 40 867 873		123	123
192014	(Bi0.5 Na0.3 K0.2) (Ti O3)	100	P 4 b m	120.6	2	99	P 4 m m	60.3	1		Journal of Materials Research, 2012 27 2466 2478		99	99
192016	(Bi0.5 Na0.25 K0.25) (Ti O3)	100	P 4 b m	121.2	2	99	P 4 m m	60.6	1		Journal of Materials Research, 2012 27 2466 2478		99	99
192018	(Bi0.5 Na0.2 K0.3) (Ti O3)	100	P 4 b m	120.6	2	99	P 4 m m	60.3	1		Journal of Materials Research, 2012 27 2466 2478		99	99
192280	K2 Eu (Nb5 O15)	100	P 4 b m	608	2	127	P 4/m b m	608	2	yes	Journal of Luminescence, 2014 146 97 101		127	127	127
192733	Ba (Co O3)	176	P 63/m	129.9	2	194	P 63/m m c	129.9	2		Polyhedron 2014 73 51 58		194	194
192850	(Bi0.55 La0.05 Pb0.4) ((Fe0.6 Ti0.4) O3)	161	R 3 c	372.6	6	160	R 3 m	186.3	3		Journal of Applied Physics (Melville, NY, United States), 2014 116 034107-1 034107-6		160	160
192903	(Sn Se)1.16 (Nb Se2)0.92	164	P -3 m 1	127.3	1	191	P 6/m m m	127.3	1		Journal of Alloys and Compounds, 2015 619 861 868		191	191	191
193281	Eu (Fe0.82 Co0.18)2 As2	69	F m m m	368.1	4	139	I 4/m m m	184	2		Physical Review B: Condensed Matter and Materials Physics, 2013 88 214516-1 214516-7		139	139
193282	Eu (Fe0.82 Co0.18)2 As2	69	F m m m	369.1	4	139	I 4/m m m	184.6	2		Physical Review B: Condensed Matter and Materials Physics, 2013 88 214516-1 214516-7		139	139
193599	Ba Fe2 (As0.71 P0.29)2	69	F m m m	393.3	4	139	I 4/m m m	196.7	2		Physical Review B: Condensed Matter and Materials Physics, 2014 90 104513-1 104513-9		139	139
193600	Ba Fe2 (As0.69 P0.31)2	69	F m m m	393	4	139	I 4/m m m	196.5	2		Physical Review B: Condensed Matter and Materials Physics, 2014 90 104513-1 104513-9		139	139
193601	Ba Fe2 (As0.65 P0.35)2	69	F m m m	391.4	4	139	I 4/m m m	195.7	2		Physical Review B: Condensed Matter and Materials Physics, 2014 90 104513-1 104513-9		139	139
193602	Ba Fe2 (As0.63 P0.37)2	69	F m m m	390.6	4	139	I 4/m m m	195.3	2		Physical Review B: Condensed Matter and Materials Physics, 2014 90 104513-1 104513-9		139	139
193603	Ba Fe2 (As0.4 P0.6)2	69	F m m m	381.1	4	139	I 4/m m m	190.5	2		Physical Review B: Condensed Matter and Materials Physics, 2014 90 104513-1 104513-9		139	139
193604	Ba Fe2 (As0.21 P0.79)2	69	F m m m	373.4	4	139	I 4/m m m	186.7	2		Physical Review B: Condensed Matter and Materials Physics, 2014 90 104513-1 104513-9		139	139
193666	Ba2 Ti Zr O6	148	R -3	138.1	1	166	R -3 m	414.4	3		Dyna (Medellin, Colombia), 2014 183 126 131		166	166	166
193713	(Hf3 N4)0.67	87	I 4/m	63.7	1	139	I 4/m m m	63.7	1		Journal of the American Chemical Society, 2013 135 9503 9511		139	139	139
193714	(Hf3 N4)0.67	87	I 4/m	51.9	1	139	I 4/m m m	51.9	1		Journal of the American Chemical Society, 2013 135 9503 9511		139	139	139
193843	(Bi0.8 Nd0.2) (Fe O3)	160	R 3 m	61.5	1	166	R -3 m	184.6	3	yes	Archives of metallurgy and materials, 2013 58 1371 1376		166	166
193844	(Bi0.9 Nd0.1) (Fe O3)	160	R 3 m	62.1	1	166	R -3 m	186.3	3	yes	Archives of metallurgy and materials, 2013 58 1371 1376		166	166
193870	Ni0.5 Ti Se2	164	P -3 m 1	65.2	1	191	P 6/m m m	65.2	1		Physics of the Solid State, 2014 56 2374 2379		191	191	191
194031	Bi3 Sr Fe4 O11.5	47	P m m m	259.2	1	123	P 4/m m m	259.2	1		Inorganic Chemistry, 2014 53 2171 2180		123	123	123
194137	La Mn3 V4 O12	204	I m -3	419	2	229	I m -3 m	419	2		Inorganic Chemistry, 2014 53 594 599		229	229	229
194427	(Sn Se)1.16 (V Se2)	164	P -3 m 1	121.5	1	191	P 6/m m m	121.5	1		Chemistry of Materials, 2014 26 2862 2872		191	191	191
194428	(Sn Se)2.30 (V Se2)	164	P -3 m 1	184.5	1	191	P 6/m m m	184.5	1		Chemistry of Materials, 2014 26 2862 2872		191	191	191
194429	(Sn Se)3.45 (V Se2)	164	P -3 m 1	245.5	1	191	P 6/m m m	245.5	1		Chemistry of Materials, 2014 26 2862 2872		191	191	191
194595	Sr (Si O3)	163	P -3 1 c	148.9	2	194	P 63/m m c	148.9	2		Chemistry of Materials, 2014 26 5187 5189		194	194
194601	Ca Cu3 (Fe2 Nb2 O12)	201	P n -3	423.3	2	204	I m -3	423.3	2		Chemistry of Materials, 2014 26 4832 4837		204	204	204
194623	Dy Cr (Te O6)	147	P -3	220.6	2	163	P -3 1 c	220.6	2		Journal of Magnetism and Magnetic Materials, 2014 370 13 17		163	163
194624	Er Cr (Te O6)	147	P -3	217.9	2	163	P -3 1 c	217.9	2		Journal of Magnetism and Magnetic Materials, 2014 370 13 17		163	163
194625	Ho Cr (Te O6)	147	P -3	218.8	2	163	P -3 1 c	218.8	2		Journal of Magnetism and Magnetic Materials, 2014 370 13 17		163	163
194627	Tb Cr (Te O6)	147	P -3	222.2	2	163	P -3 1 c	222.2	2		Journal of Magnetism and Magnetic Materials, 2014 370 13 17		163	163
194628	Y Cr (Te O6)	147	P -3	219	2	163	P -3 1 c	219	2		Journal of Magnetism and Magnetic Materials, 2014 370 13 17		163	163
194746	C18 N24.3 H3	147	P -3	1089.7	6	176	P 63/m	1089.7	6		Chemistry of Materials, 2015 27 2612 2618		176
194747	C24 N30 (N H2)6	18	P 21 21 2	1319.8	4	58	P n n m	1319.8	4	yes	Chemistry of Materials, 2015 27 2612 2618		58		58
196632	Pt Zn1.7	150	P 3 2 1	40.2	1	164	P -3 m 1	40.2	1	yes	Monatshefte fuer Chemie, 1952 83 221 236		164	164
196741	V4 D3	3	P 1 2 1	119.3	2	13	P 1 2/c 1	119.3	2	yes	Journal of Applied Crystallography, 1973 6 206 216		13	13	13
196742	V4 D3	1	P 1	119.3	2	28	P m a 2	119.3	2		Journal of Applied Crystallography, 1973 6 206 216		28	28	28
196811	Nb As	80	I 41	139.2	4	109	I 41 m d	139.2	4		Acta Chemica Scandinavica , 1964 18 1180 1195		109	109	109
196902	(Fe0.33 Mn0.67) Pd3	221	P m -3 m	58.6	1	225	F m -3 m	58.6	1		Physics of Metals and Metallography, 1983 55 176 177		225	225
196967	Ti2 (Ti0.15 Sb0.85)	131	P 42/m m c	233.6	4	139	I 4/m m m	233.6	4		Monatshefte fuer Chemie, 1958 89 154 159		139	139
197130	Mn6.3 Sn1.7	194	P 63/m m c	124.6	1	191	P 6/m m m	62.3	0.5		Zeitschrift fuer Metallkunde, 1946 37 17 23		191	191
197204	Ti6 Sn5	163	P -3 1 c	422.2	2	194	P 63/m m c	422.2	2		Zeitschrift fuer Metallkunde, 1965 56 475 484		194	194
197281	Mg3 In	146	R 3	1075.4	12	166	R -3 m	1075.4	12	yes	Naturwissenschaften 1963 50 41 41		166	166	166
197529	Ti Co2 Sn	216	F -4 3 m	223.3	4	225	F m -3 m	223.3	4	yes	Soviet Physics - Solid State, 1990 32 1536 1538		225	225	225
197575	Fe1.86 Ge1.14	194	P 63/m m c	70	2	191	P 6/m m m	35	1		Journal of Magnetism and Magnetic Materials, 1983 38 1 22		191	191
197659	U (C1.70 N0.06)	87	I 4/m	73	2	139	I 4/m m m	73	2		Colloques Internationaux du Centre National de la Recherche Scientifique, 1971 1971 265 275		139	139
197770	Fe Pd	221	P m -3 m	54.9	2	225	F m -3 m	54.9	2		Zeitschrift fuer Kristallographie, 1938 99 509 512		225	225	225
197771	Fe Pd3	221	P m -3 m	56.5	1	225	F m -3 m	56.5	1		Zeitschrift fuer Kristallographie, 1938 99 509 512		225	225
197916	U S	123	P 4/m m m	148.7	4	139	I 4/m m m	74.3	2		Journal of the Less-Common Metals, 1984 98 291 300		139	139	139
197920	Sm2 Bi	131	P 42/m m c	359.6	4	139	I 4/m m m	359.6	4		Journal of the Less-Common Metals, 1985 113 L17 L19		139	139	139
198107	(Pb0.8 Sb1.2)	225	F m -3 m	241.3	4	221	P m -3 m	30.2	0.5		Journal of Chemical Physics, 1968 48 1905 1911		221	221
198427	Cs	19	P 21 21 21	119.1	4	62	P n m a	119.1	4	yes	Solid State Physics under Pressure: Recent Advance with Anvil Devices, 1985 1985 127 133 54NMAO		62	62	62
198428	Cs	18	P 21 21 2	119.1	4	57	P b c m	119.1	4	yes	Solid State Physics under Pressure: Recent Advance with Anvil Devices, 1985 1985 127 133 54NMAO		57	57	57
198646	Cu2 Ni (Ge Se4)	113	P -4 21 m	171.3	1	115	P -4 m 2	85.7	0.5		Materials Research Bulletin, 1974 9 645 654		115	115	115
198777	Cu2 Sc0.67 S2	147	P -3	75.6	1	164	P -3 m 1	75.6	1		Annales de Chimie (Cachan, France), 1972 7 253 262		164	164
199426	Nb Sb2	5	C 1 2 1	268.2	4	12	C 1 2/m 1	268.2	4	yes	Nature (London, United Kingdom), 1964 203 512 512		12	12	12
1996	Fe11 S12	9	C 1 c 1	2845	8	15	C 1 2/c 1	1422.5	4	yes	Acta Crystallographica, Section B: Structural Crystallography and Crystal Chemistry 1975 31 2759 2769		15	15	15
199731	Tb0.67 Cu2 S2	147	P -3	83.5	1	164	P -3 m 1	83.5	1		Colloques Internationaux du Centre National de la Recherche Scientifique, 1967 1967 41 47		164	164
199732	Ho0.89 Cu1.33 S2	147	P -3	82.5	1	164	P -3 m 1	82.5	1		Colloques Internationaux du Centre National de la Recherche Scientifique, 1967 1967 41 47		164	164
199733	Tm0.89 Cu1.33 S2	147	P -3	81.3	1	164	P -3 m 1	81.3	1		Colloques Internationaux du Centre National de la Recherche Scientifique, 1967 1967 41 47		164	164
199734	Yb0.89 Cu1.33 S2	147	P -3	80.6	1	164	P -3 m 1	80.6	1		Colloques Internationaux du Centre National de la Recherche Scientifique, 1967 1967 41 47		164	164
199735	Lu0.89 Cu1.33 S2	147	P -3	80.4	1	164	P -3 m 1	80.4	1		Colloques Internationaux du Centre National de la Recherche Scientifique, 1967 1967 41 47		164	164
199736	Y0.89 Cu1.33 S2	147	P -3	82.8	1	164	P -3 m 1	82.8	1		Colloques Internationaux du Centre National de la Recherche Scientifique, 1967 1967 41 47		164	164
200088	Tl La O3	173	P 63	163.6	2	186	P 63 m c	163.6	2		Revue de Chimie Minerale, 1977 14 435 440		186	186
200100	K0.5 (H2 O)0.4 Nb S2	190	P -6 2 c	174.4	2	194	P 63/m m c	174.4	2	yes	Journal of the Less-Common Metals, 1977 55 213 220		194	194
200101	K0.33 (H2 O)0.6 Ta S2	190	P -6 2 c	175.2	2	194	P 63/m m c	175.2	2	yes	Journal of the Less-Common Metals, 1977 55 213 220		194	194
20025	Co Br2 (H2 O)6	4	P 1 21 1	448.5	2	11	P 1 21/m 1	448.5	2	yes	Vestnik Leningradskogo Universiteta, Seriya 4: Fizika, Khimiya, 1961 1961 114 119		11	11	11
200267	P O N	82	I -4	149.6	4	122	I -4 2 d	149.6	4		Latvijas PSR Zinatnu Akademijas Vestis, Kimijas Serija, 1977 1977 632 632		122	122	122
20042	Ti6 O	163	P -3 1 c	216.1	2	162	P -3 1 m	108	1		Doklady Akademii Nauk SSSR, 1970 191 96 99		162	162	162
200593	Ni2 H	143	P 3	26.1	1	156	P 3 m 1	26.1	1		Kristallografiya 1978 23 724 728		156	156
201273	Ta2 O2.2	61	P b c a	132.7	2	139	I 4/m m m	66.3	1		Kristallografiya 1979 24 1254 1258		139	139	139
201759	Bi2 (Bi Pb) W O8 Cl	75	P 4	217.4	1	99	P 4 m m	217.4	1		Journal of Solid State Chemistry, 1986 62 92 104		99	99
201970	Zr (H P O3)2	147	P -3	141.8	1	164	P -3 m 1	141.8	1		Journal of Solid State Chemistry, 1986 63 455 460		164	164
202078	Rb2 I N3	117	P -4 b 2	315.9	2	127	P 4/m b m	315.9	2	yes	Journal of the Less-Common Metals, 1986 124 61 72		127	127	127
20233	Fe2 W2 C	203	F d -3	1369.5	24	227	F d -3 m	1369.5	24		Izvestiya Akademii Nauk SSSR, Seriya Fizicheskaya, 1951 15 24 38		227	227	227
20234	Fe6 W6 C	203	F d -3	1305.8	8	227	F d -3 m	1305.8	8		Izvestiya Akademii Nauk SSSR, Seriya Fizicheskaya, 1951 15 24 38		227	227	227
20241	Tl2 (Sb1.5 As0.5) Se4	53	P m n a	220.3	1	65	C m m m	220.3	1		Kristallografiya 1956 1 300 305		65	65
20242	Tl2 (Sb0.5 As1.5) Se4	53	P m n a	204.2	1	65	C m m m	204.2	1		Kristallografiya 1956 1 300 305		65	65
20280	Co Cl2 (H2 O)6	14	P 1 21/c 1	404.5	2	12	C 1 2/m 1	404.5	2		Vestnik Leningradskogo Universiteta, Seriya 4: Fizika, Khimiya, 1958 1958 109 116		12	12	12
20288	Bi Fe O3	160	R 3 m	62.1	1	166	R -3 m	186.3	3	yes	Fizika Tverdogo Tela (Sankt-Petersburg), 1969 11 2681 2683		166	166	166
20327	K3 Rh (S C N)6	165	P -3 c 1	984.8	2	164	P -3 m 1	492.4	1		Zhurnal Fizicheskoi Khimii, 1953 27 100 105		164	164
20351	C8	204	I m -3	78.4	2	229	I m -3 m	78.4	2		Kristallografiya 1981 26 484 487		229	229	229
20374	Tl2 Sb2 Se4	53	P m n a	225.7	1	65	C m m m	225.7	1		Doklady Akademii Nauk SSSR, 1956 106 1003 1006		65	65	65
20380	U V2 O6	149	P 3 1 2	102.4	1	191	P 6/m m m	102.4	1	yes	Doklady Akademii Nauk SSSR, 1963 148 113 115		191	191
20389	Fe3 N	149	P 3 1 2	87.6	2	182	P 63 2 2	87.6	2		Doklady Akademii Nauk SSSR, 1954 96 519 522		182	182
20564	(K Co (N O2)4) (N H3)2	19	P 21 21 21	966.4	4	62	P n m a	966.4	4	yes	Doklady Akademii Nauk SSSR, 1953 88 461 464		62	62	62
20675	Rb2 Pd (N O2)4	14	P 1 21/c 1	472.4	2	12	C 1 2/m 1	472.4	2		Trudy Instituta Kristallografii, Akademiya Nauk SSSR, 1951 6 147 154		12	12	12
20686	Be	164	P -3 m 1	16.3	2	194	P 63/m m c	16.3	2		Doklady Akademii Nauk SSSR, 1984 275 91 93		194	194
20832	Pd1.5 H2	75	P 4	27.9	1	99	P 4 m m	27.9	1		Kristallografiya 1980 25 1162 1168		99	99	99
20834	Pd1.5 H2	200	P m -3	26.9	1	221	P m -3 m	26.9	1		Kristallografiya 1980 25 1290 1291		221	221	221
20928	Li (I O3)	173	P 63	134.5	2	194	P 63/m m c	134.5	2	yes	Kristallografiya 1976 21 391 391		194	194
21038	Sr4 (Tl2 O7)	102	P 42 n m	469.4	2	107	I 4 m m	469.4	2		Zeitschrift fuer Anorganische und Allgemeine Chemie (1950) (DE), 1973 396 113 122		107	107	107
21055	Ba2 (Cu F6)	12	C 1 2/m 1	274.6	2	69	F m m m	549.3	4		Zeitschrift fuer Anorganische und Allgemeine Chemie (1950) (DE), 1967 353 13 25		69	69	69
214	S F6	217	I -4 3 m	206.9	2	229	I m -3 m	206.9	2	yes	Journal of Solid State Chemistry, 1976 18 241 246		229	229	229
22154	(N H4) I	111	P -4 2 m	81.2	1	123	P 4/m m m	81.2	1	yes	Annales Academiae Scientiarum Fennicae, Series A6: Physica, 1969 328 1 8		123	123	123
22155	(N H4) I	111	P -4 2 m	80.8	1	123	P 4/m m m	80.8	1	yes	Annales Academiae Scientiarum Fennicae, Series A6: Physica, 1969 328 1 8		123	123	123
22164	(N D4) I	111	P -4 2 m	81.2	1	123	P 4/m m m	81.2	1	yes	Annales Academiae Scientiarum Fennicae, Series A6: Physica, 1969 328 1 8		123	123	123
22165	(N D4) I	111	P -4 2 m	80.8	1	123	P 4/m m m	80.8	1	yes	Annales Academiae Scientiarum Fennicae, Series A6: Physica, 1969 328 1 8		123	123	123
22363	Ta3 O9	14	P 1 21/c 1	272.6	1	12	C 1 2/m 1	272.6	1		Kristallografiya 1976 21 937 942		12	12	12
22404	Tl (Re O4)	62	P n m a	435.3	4	74	I m m a	435.3	4		Proceedings of the Royal Netherlands Academy of Sciences and Letters, 1933 36 523 528		74	74	74
22409	Ba (Sb (O H)6)2 (H2 O)2	15	C 1 2/c 1	1260.4	4	12	C 1 2/m 1	630.2	2		Proceedings of the Royal Netherlands Academy of Sciences and Letters, 1936 39 652 661		12	12	12
230073	Sr2 Mn Mo O6	87	I 4/m	255.7	2	139	I 4/m m m	255.7	2		Journal of Superconductivity and Novel Magnetism, 2018 31 865 871		139	139
230074	(Sr1.98 Bi0.02) Mn Mo O6	87	I 4/m	255.4	2	139	I 4/m m m	255.4	2		Journal of Superconductivity and Novel Magnetism, 2018 31 865 871		139	139
230075	(Sr1.95 Bi0.05) Mn Mo O6	87	I 4/m	255.3	2	139	I 4/m m m	255.3	2		Journal of Superconductivity and Novel Magnetism, 2018 31 865 871		139	139
230076	(Sr1.94 Bi0.06) Mn Mo O6	87	I 4/m	255.2	2	139	I 4/m m m	255.2	2		Journal of Superconductivity and Novel Magnetism, 2018 31 865 871		139	139
230077	(Sr1.92 Bi0.08) Mn Mo O6	87	I 4/m	254.9	2	139	I 4/m m m	254.9	2		Journal of Superconductivity and Novel Magnetism, 2018 31 865 871		139	139
230078	(Sr1.90 Bi0.10) Mn Mo O6	87	I 4/m	254.7	2	139	I 4/m m m	254.7	2		Journal of Superconductivity and Novel Magnetism, 2018 31 865 871		139	139
23010	Cr Fe2 Te4	15	C 1 2/c 1	160.7	1	63	C m c m	160.7	1		Izvestiya Akademii Nauk Azerbaidzhanskoi SSR, Seriya Fiziko-Tekhnicheskikh i Matematicheskikh Nauk1977 1977 88 89		63	63
230173	Co0.6 Al0.4	221	P m -3 m	23.4	2	229	I m -3 m	23.4	2		Journal of Solid State Chemistry, 2018 261 62 74		229	229
230174	Co0.53 Al0.46	221	P m -3 m	23.4	2	229	I m -3 m	23.4	2		Journal of Solid State Chemistry, 2018 261 62 74		229	229
230175	Co0.48 Al0.52	221	P m -3 m	23.3	2	229	I m -3 m	23.3	2		Journal of Solid State Chemistry, 2018 261 62 74		229	229
230255	Cd0.5 Cu Se	216	F -4 3 m	216	4	225	F m -3 m	216	4	yes	Chemistry of Materials, 2016 28 8391 8398		225	225	225
230268	Fe O	166	R -3 m	1000	1	221	P m -3 m	1000	1		Physics and Chemistry of Minerals, 2018 45 367 379		221
23042	Li5 B4	197	I 2 3	119.8	1	217	I -4 3 m	119.8	1		United States NTIS, AD Report, 1977 1977 1 35		217	217
230740	Zn Cr2 Se4	70	F d d d	1153.1	8	227	F d -3 m	1153.1	8		Physical Review B, 2017 95 134401-1 134401-10		227	227	227
230766	(N H4)3 Al F6	216	F -4 3 m	715.2	4	225	F m -3 m	715.2	4	yes	Journal of Alloys and Compounds, 2019 776 594 598		225	225	225
230890	Sn Se2	62	P n m a	130	8	59	P m m n	65	4		Journal of Applied Physics (Melville, NY, United States), 2018 124 215901-1 215901-11		59	59	59
230891	Sn Se2	62	P n m a	128.1	8	59	P m m n	64.1	4		Journal of Applied Physics (Melville, NY, United States), 2018 124 215901-1 215901-11		59	59	59
230892	Sn Se2	62	P n m a	124.7	8	59	P m m n	62.3	4		Journal of Applied Physics (Melville, NY, United States), 2018 124 215901-1 215901-11		59	59	59
230906	La1.5 Pr0.5 Ni O4.13	87	I 4/m	375.9	4	139	I 4/m m m	187.9	2		Dalton Transactions, 2019 48 266 277		139	139
230926	(Pb (Mg0.5 W0.5) O3)0.96 (Pb Hf O3)0.04	38	A m m 2	140.2	2	65	C m m m	140.2	2	yes	Journal of the American Ceramic Society, 2019 102 1329 1337		65	65
23155	K Ag F3	62	P n m a	321.9	4	65	C m m m	161	2		Monatshefte fuer Chemie, 1971 102 1340 1350		65	65	65
23182	K3 Na (Fe Cl6)	167	R -3 c	568.7	2	166	R -3 m	853.1	3		Periodico di Mineralogia, 1948 16 199 213		166	166	166
23329	Ba2 Ce.75 Sb O6	123	P 4/m m m	2429.3	16	139	I 4/m m m	1214.6	8		Zeitschrift fuer Anorganische und Allgemeine Chemie (1950) (DE), 1980 463 132 136		139	139	139
23366	(Ba3 Fe2 W O8.42)2.667	225	F m -3 m	532.4	1	221	P m -3 m	66.6	0.13		Journal of Solid State Chemistry, 1980 33 341 350		221	221
23380	Cr2.8 Se4	5	C 1 2 1	262.6	2	12	C 1 2/m 1	262.6	2	yes	Journal of Solid State Chemistry, 1980 34 23 30		12	12	12
23448	K Sn S2	146	R 3	298.7	3	160	R 3 m	298.7	3		Comptes Rendus des Seances de lAcademie des Sciences, Serie C: Sciences Chimiques1972 274 786 788		160	160	160
23449	Rb Sn S2	146	R 3	297.9	3	160	R 3 m	297.9	3		Comptes Rendus des Seances de lAcademie des Sciences, Serie C: Sciences Chimiques1972 274 786 788		160	160	160
234554	La0.67 Sr0.33 Mn O3	161	R 3 c	349.5	6	167	R -3 c	349.5	6	yes	Dalton Transactions, 2018 47 15512 15522		167	167
234555	La0.67 Sr0.33 Mn O3	161	R 3 c	346.3	6	167	R -3 c	346.3	6	yes	Dalton Transactions, 2018 47 15512 15522		167	167
234556	La0.67 Sr0.33 Mn O3	161	R 3 c	351.7	6	167	R -3 c	351.7	6	yes	Dalton Transactions, 2018 47 15512 15522		167	167
234654	Ce2 (O1.52 F0.48) Sb1.90 (S Se)2	11	P 1 21/m 1	1000	2	59	P m m n	1000	2		Solid State Communications, 2019 289 38 42		59
23544	(N H4)2 (Te Br6)	128	P 4/m n c	605.7	2	139	I 4/m m m	605.7	2		Canadian Journal of Chemistry, 1969 47 4288 4289		139	139	139
23575	Ti3 O	163	P -3 1 c	212	4	162	P -3 1 m	106	2		Metallurgical Transactions, 1970 1 2569 2571		162	162	162
23576	Ti6 O	163	P -3 1 c	210.2	2	162	P -3 1 m	105.1	1		Metallurgical Transactions, 1970 1 2569 2571		162	162	162
23583	Yb2 O2 S	157	P 3 1 m	78.3	1	183	P 6 m m	78.3	1		Solid State Communications, 1969 7 1011 1014		183	183
236138	Ta0.76 Zr0.24 B	31	P m n 21	91.8	4	26	P m c 21	45.9	2		Journal of Phase Equilibria and Diffusion, 2015 36 620 631		26	26
237079	N H3 B H3	1	P 1	85.4	2	4	P 1 21 1	85.4	2		Journal of Chemical Physics, 2014 140 244507-1 244507-9		4	4	4
23737	(N H4) Fe Cl3	186	P 63 m c	258.5	2	194	P 63/m m c	258.5	2	yes	Israel Journal of Chemistry, 1970 8 737 740		194	194
237486	Pb5.5 Si0.5 Cl O6	87	I 4/m	492.4	2	139	I 4/m m m	492.4	2		Inorganic Chemistry, 2013 52 12799 12805		139	139
237740	Nb Se2	176	P 63/m	129.9	2	194	P 63/m m c	129.9	2		Journal of the American Chemical Society, 2013 135 1719 1722		194	194
23779	Nb Cr N	100	P 4 b m	135	4	99	P 4 m m	67.5	2		Monatshefte fuer Chemie, 1971 102 858 863		99	99	99
23780	Ta.8 Cr1.2 N	100	P 4 b m	132.4	4	99	P 4 m m	66.2	2		Monatshefte fuer Chemie, 1971 102 858 863		99	99
23798	Ta2 C	162	P -3 1 m	41.2	1	191	P 6/m m m	41.2	1		Acta Crystallographica, 1965 19 6 9		191	191
23813	Mg3 (Si2 O5 (O H)4)	1	P 1	357.1	2	8	C 1 m 1	357.1	2		Acta Crystallographica, 1965 19 381 389		8	8	8
23817	Li V2 O5	33	P n a 21	373.2	4	62	P n m a	373.2	4	yes	Acta Crystallographica, 1965 19 432 435		62	62	62
238548	Li (Mn0.7 Co0.3) B O3	5	C 1 2 1	478.4	8	15	C 1 2/c 1	478.4	8	yes	Inorganic Chemistry, 2015 54 5273 5279		15	15
23873	Ba (Mn O3)	186	P 63 m c	131.2	2	194	P 63/m m c	131.2	2	yes	Acta Crystallographica, 1962 15 179 181		194	194
239021	Ca Al (Al Si) O6	1	P 1	421.9	4	13	P 1 2/c 1	421.9	4	yes	American Mineralogist, 2015 100 2219 2230		13	13	13
239024	Ca Al (Al Si) O6	1	P 1	421.9	4	5	C 1 2 1	421.9	4		American Mineralogist, 2015 100 2219 2230		5	5	5
239031	Ca Al (Al Si) O6	1	P 1	421.9	4	14	P 1 21/c 1	421.9	4	yes	American Mineralogist, 2015 100 2219 2230		14	14	14
239032	Ca Al (Al Si) O6	1	P 1	421.9	4	9	C 1 c 1	421.9	4		American Mineralogist, 2015 100 2219 2230		9	9	9
239033	Ca Al (Al Si) O6	1	P 1	421.9	4	5	C 1 2 1	421.9	4		American Mineralogist, 2015 100 2219 2230		5	5	5
239036	Ca Al (Al Si) O6	1	P 1	421.9	4	13	P 1 2/c 1	421.9	4	yes	American Mineralogist, 2015 100 2219 2230		13	13	13
239361	Cu1.91 Ag1.47 Fe0.03 Te2	228	F d -3 c	1815.3	16	225	F m -3 m	226.9	2		Solid State Sciences, 2014 38 108 111		225	225
239722	(Na In Sn S4)0.5	175	P 6/m	103	1	191	P 6/m m m	103	1		Journal of Solid State Chemistry, 2016 238 291 302		191	191
239723	(K In Sn S4)0.5	175	P 6/m	102.4	1	191	P 6/m m m	102.4	1		Journal of Solid State Chemistry, 2016 238 291 302		191	191
239991	(C H3 N H3)2 (Pd Cl4)	99	P 4 m m	522.3	1	123	P 4/m m m	522.3	1	yes	Chemistry - A European Journal, 2016 22 2146 2152		123	123	123
24002	(N H4)3 (Al F6)	216	F -4 3 m	592.7	4	225	F m -3 m	592.7	4	yes	Journal of the American Chemical Society, 1924 46 2738 2751		225	225	225
240310	Mg5.23 Sm0.77 Sb4	147	P -3	275.3	1	164	P -3 m 1	275.3	1		Inorganic Chemistry, 2006 45 8175 8178		164	164
24072	W2 O3 (P O4)2	11	P 1 21/m 1	757.9	4	10	P 1 2/m 1	378.9	2		Acta Chemica Scandinavica , 1960 14 657 676		10	10	10
240995	B	118	P -4 n 2	389.9	50	134	P 42/n n m	389.9	50	yes	Acta Crystallographica, Section C: Crystal Structure Communications, 2007 63 i80 i82		134	134	134
240996	B N	187	P -6 m 2	35.9	2	194	P 63/m m c	35.9	2	yes	Acta Crystallographica, Section C: Crystal Structure Communications, 2007 63 i80 i82		194	194
240999	B N	187	P -6 m 2	36.9	2	194	P 63/m m c	36.9	2	yes	Acta Crystallographica, Section C: Crystal Structure Communications, 2007 63 i80 i82		194	194
24111	Nb12 O29	15	C 1 2/c 1	2290.3	4	12	C 1 2/m 1	1145.1	2		Acta Chemica Scandinavica , 1966 20 871 880		12	12	12
24129	Ba (Mn O3)	186	P 63 m c	131.2	2	194	P 63/m m c	131.2	2	yes	Annales de Chimie (Cachan, France), 1962 1962 281 301		194	194
241312	(Ni0.4 Cu0.6) Cr2 O4	70	F d d d	567.8	8	141	I 41/a m d	283.9	4		Physical Review B: Condensed Matter and Materials Physics, 2015 91 024407-1 024407-12		141	141
241313	(Ni0.2 Cu0.8) Cr2 O4	70	F d d d	564.8	8	141	I 41/a m d	282.4	4		Physical Review B: Condensed Matter and Materials Physics, 2015 91 024407-1 024407-12		141	141
241314	Cu Cr2 O4	70	F d d d	562.1	8	141	I 41/a m d	281.1	4		Physical Review B: Condensed Matter and Materials Physics, 2015 91 024407-1 024407-12		141	141	141
24132	Cu2 (Si S3)	143	P 3	213.1	2	157	P 3 1 m	213.1	2		Annales de Chimie (Cachan, France), 1965 10 243 270		157	157
241333	Fe	194	P 63/m m c	37.4	6	191	P 6/m m m	18.7	3		Physics and Chemistry of Minerals, 1999 26 539 545		191	191
24143	Li2 O2	174	P -6	265.4	8	187	P -6 m 2	265.4	8		Chemische Berichte, 1953 86 1429 1437		187	187
24174	Cu5 Fe S4	196	F 2 3	163.7	1	216	F -4 3 m	163.7	1		American Mineralogist, 1949 34 824 829		216	216
24449	Pb As2 S4	14	P 1 21/c 1	648.6	4	62	P n m a	648.6	4		Schweizerische Mineralogische und Petrographische Mitteilungen, 1961 41 103 116		62	62	62
24475	K4 (Mn Cl6)	167	R -3 c	607.2	2	166	R -3 m	910.7	3		Periodico di Mineralogia, 1947 16 73 88		166	166	166
24485	Mg3 As2	208	P 42 3 2	227	2	224	P n -3 m	227	2	yes	Gazzetta Chimica Italiana, 1928 58 541 550		224	224	224
24486	Zn3 As2	208	P 42 3 2	196.1	2	224	P n -3 m	196.1	2	yes	Gazzetta Chimica Italiana, 1928 58 541 550		224	224	224
24487	Zn3 P2	208	P 42 3 2	183.3	2	224	P n -3 m	183.3	2	yes	Gazzetta Chimica Italiana, 1928 58 655 664		224	224	224
24488	Cd3 P2	208	P 42 3 2	222.5	2	224	P n -3 m	222.5	2	yes	Gazzetta Chimica Italiana, 1928 58 655 664		224	224	224
24502	Tl2 (V F5) (H2 O)	202	F m -3	603.4	4	225	F m -3 m	603.4	4		Gazzetta Chimica Italiana, 1932 62 279 288		225	225
24503	(N H4)3 (Cr F6)	202	F m -3	731.4	4	225	F m -3 m	731.4	4		Gazzetta Chimica Italiana, 1932 62 289 295		225	225	225
24504	Rb2 Cr F5 (H2 O)	202	F m -3	588.5	4	225	F m -3 m	588.5	4		Gazzetta Chimica Italiana, 1932 62 289 295		225	225
24505	(N H4)2 V F5 H2 O	202	F m -3	596.9	4	225	F m -3 m	596.9	4		Gazzetta Chimica Italiana, 1932 62 380 387		225	225
24506	Rb2 V F5 (H2 O)	202	F m -3	596.9	4	225	F m -3 m	596.9	4		Gazzetta Chimica Italiana, 1932 62 380 387		225	225
24507	Tl2 (Cr F5) (H2 O)	202	F m -3	594.8	4	225	F m -3 m	594.8	4		Gazzetta Chimica Italiana, 1932 62 380 387		225	225
24557	Ba0.89 Bi0.73 Bi0.38 O2.93	123	P 4/m m m	81.2	1	221	P m -3 m	81.2	1		Arkiv foer Kemi, Mineralogi och Geologi, 1943 16 1 13		221	221
2456	Zn (S O4)	196	F 2 3	369.5	4	216	F -4 3 m	369.5	4		Naturwissenschaften 1978 65 594 594		216	216	216
245927	(Ba1.2 Bi2.8) Ti3 Nb1.2 O12	41	A b a 2	1029.7	4	139	I 4/m m m	514.9	2	yes	Solid State Sciences, 2008 10 177 185		139	139
24623	Th H2	79	I 4	84.6	2	139	I 4/m m m	84.6	2	yes	Acta Crystallographica, 1952 5 22 26		139	139	139
24624	Zr H2	79	I 4	55.1	2	139	I 4/m m m	55.1	2	yes	Acta Crystallographica, 1952 5 22 26		139	139	139
246317	Mg D2	136	P 42/m n m	52.1	2	139	I 4/m m m	52.1	2		Zeitschrift fuer Kristallographie, 2008 223 706 710		139	139	139
246486	Ag Sb Te2	63	C m c m	90.7	2	65	C m m m	45.3	1		Physical Review B: Condensed Matter and Materials Physics, 2005 72 060101-1 060101-4		65	65	65
24650	Fe3 N	149	P 3 1 2	84.6	2	182	P 63 2 2	84.6	2		Acta Crystallographica, 1952 5 404 411		182	182
246527	Rb8.77 C84	205	P a -3	4758.6	4	225	F m -3 m	4758.6	4		Physical Review B: Condensed Matter and Materials Physics, 2005 71 224118-1 224118-6		225	225	225
246528	Rb8.49 C84	205	P a -3	4801.1	4	225	F m -3 m	4801.1	4		Physical Review B: Condensed Matter and Materials Physics, 2005 71 224118-1 224118-6		225	225	225
246979	Mg2 Ni D4	27	P c c 2	543.1	8	56	P c c n	543.1	8	yes	Journal of Solid State Chemistry, 2009 182 2890 2896		56	56	56
24720	Hf H1.98	87	I 4/m	52.6	2	139	I 4/m m m	52.6	2		Acta Crystallographica, 1954 7 447 449		139	139	139
24721	Hf H2	87	I 4/m	52.8	2	139	I 4/m m m	52.8	2		Acta Crystallographica, 1954 7 447 449		139	139	139
247318	Na (Nb O3)	6	P 1 m 1	238.5	4	26	P m c 21	238.5	4		Journal of the American Chemical Society, 2010 132 8732 8746		26	26	26
24733	Pb Bi2 Nb2 O9	22	F 2 2 2	771.6	4	69	F m m m	771.6	4	yes	Arkiv foer Kemi, 1949 1 463 480		69	69	69
24769	Cu Br	204	I m -3	94.8	2	229	I m -3 m	94.8	2		Zeitschrift fuer Naturforschung, Teil A: Astrophysik, Physik und Physikalische Chemie1952 7 369 371		229	229	229
247720	(Fe2.909 Cr0.107) (Al0.492 Si0.492)	216	F -4 3 m	187.1	4	225	F m -3 m	187.1	4	yes	Journal of Physics: Conference Series, 2012 340 012070-1 012070-8		225	225	225
247721	(Fe2.779 Cr0.231) (Al0.495 Si0.495)	216	F -4 3 m	187.1	4	225	F m -3 m	187.1	4	yes	Journal of Physics: Conference Series, 2012 340 012070-1 012070-8		225	225	225
247722	(Fe2.662 Cr0.384) (Al0.477 Si0.477)	216	F -4 3 m	187.1	4	225	F m -3 m	187.1	4	yes	Journal of Physics: Conference Series, 2012 340 012070-1 012070-8		225	225	225
247723	(Fe2.571 Cr0.481) (Al0.474 Si0.474)	216	F -4 3 m	187.2	4	225	F m -3 m	187.2	4	yes	Journal of Physics: Conference Series, 2012 340 012070-1 012070-8		225	225	225
24792	Cr Se	186	P 63 m c	71.9	2	194	P 63/m m c	71.9	2	yes	Journal of Physics and Chemistry of Solids, 1957 3 238 249		194	194
247975	Mg3 Cu H0.6	216	F -4 3 m	248.6	4	225	F m -3 m	248.6	4	yes	International Journal of Hydrogen Energy, 2013 38 15264 15268		225	225	225
248118	Li As Se2	1	P 1	172.5	2	2	P -1	172.5	2	yes	Journal of the American Chemical Society, 2010 132 3484 3495		2	2	2
248476	Am	62	P n m a	54.1	4	63	C m c m	54.1	4		Physical Review B: Condensed Matter and Materials Physics, 2001 63 214101-1 214101-10		63	63	63
248922	Ba Ti (O2.81 H0.19)	99	P 4 m m	65.7	1	123	P 4/m m m	65.7	1	yes	Inorganic Chemistry, 2012 51 11371 11376		123	123
24930	Hg Pt3 O6	71	I m m m	471.9	4	65	C m m m	235.9	2		Advances in Chemistry Series, 1971 98 39 53		65	65	65
24931	Cd Pt3 O6	71	I m m m	465.1	4	65	C m m m	232.6	2		Advances in Chemistry Series, 1971 98 39 53		65	65	65
24937	Bi.93 Mo.21 V.79 O4	88	I 41/a	312.5	4	141	I 41/a m d	312.5	4		Journal of Inorganic and Nuclear Chemistry, 1971 33 3595 3597		141	141
24938	Bi.88 Mo.37 V.63 O4	88	I 41/a	315.7	4	141	I 41/a m d	315.7	4		Journal of Inorganic and Nuclear Chemistry, 1971 33 3595 3597		141	141
24939	Bi.82 V.45 Mo.55 O4	88	I 41/a	318.2	4	141	I 41/a m d	318.2	4		Journal of Inorganic and Nuclear Chemistry, 1971 33 3595 3597		141	141
249584	Mg2.5 (V Mo) O8	1	P 1	1814.4	12	11	P 1 21/m 1	1814.4	12	yes	Inorganic Chemistry, 2007 46 6556 6564		11	11	11
250128	Al2 O C	186	P 63 m c	45.2	1	194	P 63/m m c	45.2	1	yes	Zhurnal Strukturnoi Khimii, 2004 45 103 109		194
250250	Pb Sb2 Te4	155	R 3 2	683.5	3	166	R -3 m	683.5	3	yes	Neorganicheskie Materialy, 2004 40 1440 1447		166	166	166
251128	Pb4 Bi Fe4 O11 Cl	55	P b a m	594.5	2	127	P 4/m b m	594.5	2		Inorganic Chemistry, 2013 52 2208 2218		127	127
251129	Pb4 Bi Fe4 O11 Cl	55	P b a m	599.2	2	127	P 4/m b m	599.2	2		Inorganic Chemistry, 2013 52 2208 2218		127	127
25122	Sr Cl2 (H2 O)2	9	C 1 c 1	119.7	1	15	C 1 2/c 1	119.7	1	yes	Matematisk-Fysiske Meddelelser - Kongelige Danske Videnskabernes Selskab, 1942 20 1 22		15	15	15
251751	Ca Al2 Si3 O10 (H2 O)	9	C 1 c 1	1988.9	8	7	P 1 c 1	994.4	4		Microporous and Mesoporous Materials, 2015 208 171 180		7	7	7
252332	Cs Bi2 Ti1.93 Ta1.07 O10	81	P -4	232.4	1	115	P -4 m 2	232.4	1		Chemistry of Materials, 2016 28 2424 2432		115	115
252521	Ca2 Sr Mn2 O7	68	C c c a	546.2	4	139	I 4/m m m	273.1	2		Journal of the American Chemical Society, 2016 138 5479 5482		139	139
252522	Ca Sr2 Mn2 O7	68	C c c a	561.7	4	139	I 4/m m m	280.8	2		Journal of the American Chemical Society, 2016 138 5479 5482		139	139
25364	Hg	187	P -6 m 2	138.2	6	191	P 6/m m m	69.1	3	yes	Journal of the Less-Common Metals, 1974 37 213 216		191	191
25427	Li N2	194	P 63/m m c	42.7	2	191	P 6/m m m	21.3	1		Journal of Physical Chemistry C, 2020 124 11825 11830		191	191	191
25444	Ho Ni2 B2 C	69	F m m m	258.8	4	139	I 4/m m m	129.4	2		Physical Review B, 2019 100 , ,		139	139	139
25536	Na (Sb (O H)6)	86	P 42/n	509.1	4	134	P 42/n n m	509.1	4		Zeitschrift fuer Anorganische und Allgemeine Chemie (1950) (DE), 1938 238 241 254		134	134	134
25537	Ag (Sb (O H)6)	86	P 42/n	521.5	4	134	P 42/n n m	521.5	4		Zeitschrift fuer Anorganische und Allgemeine Chemie (1950) (DE), 1938 238 241 254		134	134	134
25548	Sb (Ta O4)	33	P n a 21	320.9	4	52	P n n a	320.9	4	yes	Zeitschrift fuer Anorganische und Allgemeine Chemie (1950) (DE), 1938 239 57 64		52	52	52
25549	Sb (Sb O4)	33	P n a 21	306.4	4	52	P n n a	306.4	4	yes	Zeitschrift fuer Anorganische und Allgemeine Chemie (1950) (DE), 1938 239 57 64		52	52	52
25564	Cs N H2	129	P 4/n m m	133.5	2	123	P 4/m m m	66.7	1		Zeitschrift fuer Anorganische und Allgemeine Chemie (1950) (DE), 1959 299 33 40		123	123	123
25590	Li S H	82	I -4	380.3	8	121	I -4 2 m	380.3	8		Zeitschrift fuer Anorganische und Allgemeine Chemie (1950) (DE), 1954 275 79 93		121	121	121
25616	Tl2 Al F5	20	C 2 2 21	618.4	4	63	C m c m	618.4	4	yes	Zeitschrift fuer Anorganische und Allgemeine Chemie (1950) (DE), 1937 235 139 147		63	63	63
256264	Cu1.568 In	176	P 63/m	83.4	2	194	P 63/m m c	83.4	2		European Journal of Inorganic Chemistry, 2018 2018 3548 3553		194	194
256265	Cu1.535 In	176	P 63/m	82.4	2	194	P 63/m m c	82.4	2		European Journal of Inorganic Chemistry, 2018 2018 3548 3553		194	194
25695	K Cu O	82	I -4	474.3	8	87	I 4/m	474.3	8	yes	Zeitschrift fuer Anorganische und Allgemeine Chemie (1950) (DE), 1968 360 113 116		87	87	87
25745	Cs Ag O	82	I -4	648.2	8	87	I 4/m	648.2	8	yes	Zeitschrift fuer Anorganische und Allgemeine Chemie (1950) (DE), 1968 358 241 256		87	87	87
257944	Y Mn O2.5	162	P -3 1 m	125	2	191	P 6/m m m	125	2		Inorganic Chemistry, 2017 56 8547 8553		191	191
258943	(Ba0.8 Sr0.2)2 Co2 Fe12 O22	148	R -3	1293.2	3	166	R -3 m	1293.2	3		Powder Diffraction, 2015 30 139 148		166	166
258944	(Ba0.6 Sr0.4)2 Co2 Fe12 O22	148	R -3	1289.2	3	166	R -3 m	1289.2	3		Powder Diffraction, 2015 30 139 148		166	166
258945	(Ba0.4 Sr0.6)2 Co2 Fe12 O22	148	R -3	1285.4	3	166	R -3 m	1285.4	3		Powder Diffraction, 2015 30 139 148		166	166
258946	(Ba0.2 Sr0.8)2 Co2 Fe12 O22	148	R -3	1282.1	3	166	R -3 m	1282.1	3		Powder Diffraction, 2015 30 139 148		166	166
259011	(La Se)1.18 V5.63 Se8	164	P -3 m 1	926.5	1	191	P 6/m m m	926.5	1		Chemistry of Materials, 2017 29 8292 8298		191	191	191
259012	(La Se)1.18 V5.64 Se8	164	P -3 m 1	926.6	1	191	P 6/m m m	926.6	1		Chemistry of Materials, 2017 29 8292 8298		191		191
259013	(La Se)1.16 V3.46 Se6	164	P -3 m 1	732.3	1	191	P 6/m m m	732.3	1		Chemistry of Materials, 2017 29 8292 8298		191	191	191
259222	Sr Ti O3	140	I 4/m c m	352.7	4	123	P 4/m m m	88.2	1		Physica B: Condensed Matter (Amsterdam, Netherlands), 2018 530 242 250		123	123	123
259244	Li1.2 Ag1.2 Mn8 O16	12	C 1 2/m 1	1000	1	123	P 4/m m m	500	0.5		Chemistry of Materials, 2018 30 366 375		123
259245	Li2.5 Ag1.2 Mn8 O16	12	C 1 2/m 1	1000	1	71	I m m m	1000	1		Chemistry of Materials, 2018 30 366 375		71
259246	Li4.5 Ag1.2 Mn8 O16	12	C 1 2/m 1	1000	1	71	I m m m	1000	1		Chemistry of Materials, 2018 30 366 375		71
259975	Pr1.6 Ca0.3 Ni O4	64	C m c a	355.6	4	69	F m m m	355.6	4		Solid State Ionics, 2018 317 234 243		69	69
260536	Bi16 O18 (Mo O4)6	4	P 1 21 1	953.6	1	11	P 1 21/m 1	953.6	1	yes	Acta Crystallographica, Section B: Structural Crystallography and Crystal Chemistry2009 65 458 466		11	11	11
260537	Bi10 O12 (Mo O4)3	5	C 1 2 1	1156.7	2	12	C 1 2/m 1	1156.7	2	yes	Acta Crystallographica, Section B: Structural Crystallography and Crystal Chemistry2009 65 458 466		12	12	12
260538	Bi12 O14 (Mo O4)4	4	P 1 21 1	704.1	1	11	P 1 21/m 1	704.1	1	yes	Acta Crystallographica, Section B: Structural Crystallography and Crystal Chemistry2009 65 458 466		11	11	11
260539	Bi14 O16 (Mo O4)5	5	C 1 2 1	1657.1	2	12	C 1 2/m 1	1657.1	2	yes	Acta Crystallographica, Section B: Structural Crystallography and Crystal Chemistry2009 65 458 466		12	12	12
26105	Sr Cr F4	120	I -4 c 2	351.4	4	140	I 4/m c m	351.4	4	yes	Journal of Solid State Chemistry, 1970 2 262 268		140	140	140
26127	K2 (Te Cl6)	12	C 1 2/m 1	521.3	2	139	I 4/m m m	521.3	2		Zeitschrift fuer Kristallographie, 1935 90 341 373		139	139	139
261647	U16 O35	1	P 1	5178.8	8	146	R 3	15536.5	24		Inorganic Chemistry, 2011 50 6146 6151		146	146
261778	(Ba0.75 K0.14 H0.11) Bi O3 (H2 O)0.11	222	P n -3 n	623.8	8	229	I m -3 m	623.8	8		Japanese Journal of Applied Physics, 2009 48 010216-1 10216-3		229	229
262359	(La0.9 Sm0.1) (Mn O3)	167	R -3 c	351.8	6	166	R -3 m	175.9	3		Solid State Sciences, 2012 14 341 348		166	166
262360	(La0.8 Sm0.2) (Mn O3)	167	R -3 c	351.3	6	166	R -3 m	175.6	3		Solid State Sciences, 2012 14 341 348		166	166
262361	(La0.7 Sm0.3) (Mn O3)	167	R -3 c	350.2	6	166	R -3 m	175.1	3		Solid State Sciences, 2012 14 341 348		166	166
26244	Nb8 W9 O47	18	P 21 21 2	5293.2	6	55	P b a m	5293.2	6	yes	Acta Crystallographica, Section B: Structural Crystallography and Crystal Chemistry1969 25 2071 2083		55	55
263732	Ce2 Fe O2 Se2	1	P 1	2240.8	16	28	P m a 2	1120.4	8		Chemical Communications (Cambridge, United Kingdom), 2011 47 1261 1263		28	28	28
264729	Bi0.16 Mg0.14 Nb0.28 Pb0.84 Sc0.16 Ti0.42 O3	200	P m -3	65.3	1	221	P m -3 m	65.3	1		Journal of the American Ceramic Society, 2018 101 683 693		221	221
26622	Mo S2	160	R 3 m	159.7	3	166	R -3 m	159.7	3	yes	Journal of the American Chemical Society, 1957 79 3351 3354		166	166	166
26720	Bi2 Te2 S	148	R -3	162.4	1	166	R -3 m	487.2	3		Zeitschrift fuer Kristallographie, 1934 89 175 181		166	166	166
26738	Li I (H2 O)3	186	P 63 m c	263.5	2	194	P 63/m m c	263.5	2	yes	Zeitschrift fuer Kristallographie, 1934 88 198 204		194	194
27032	H2 S	77	P 42	187.5	4	136	P 42/m n m	187.5	4	yes	Nature (London, United Kingdom), 1969 224 905 907		136	136	136
27033	D2 S	77	P 42	186	4	136	P 42/m n m	186	4	yes	Nature (London, United Kingdom), 1969 224 905 907		136	136	136
27040	Nb As	80	I 41	139.2	4	109	I 41 m d	139.2	4		Nature (London, United Kingdom), 1964 203 512 512		109	109	109
27054	Ca N H	202	F m -3	135	4	225	F m -3 m	135	4		Helvetica Physica Acta, 1964 37 195 195		225	225	225
27094	Pu S2	99	P 4 m m	123.8	2	129	P 4/n m m	123.8	2	yes	Comptes Rendus des Seances de lAcademie des Sciences, Serie C: Sciences Chimiques1966 262 1679 1681		129	129	129
27290	U O3	21	C 2 2 2	337	5	65	C m m m	337	5	yes	Acta Crystallographica, Section B: Structural Crystallography and Crystal Chemistry1972 28 3609 3614		65		65
27443	Pd Br2	14	P 1 21/c 1	657.5	8	15	C 1 2/c 1	328.7	4		Zeitschrift fuer Anorganische und Allgemeine Chemie (1950) (DE), 1966 348 162 167		15	15	15
27455	K N O3	31	P m n 21	684.2	10	65	C m m m	684.2	10	yes	Zeitschrift fuer Kristallographie, 1962 117 399 410		65	65	65
27650	Fe (Ge (O H)6)	86	P 42/n	425.8	4	134	P 42/n n m	425.8	4		Neues Jahrbuch fuer Mineralogie, Monatshefte, 1959 1959 67 69		134	134	134
27653	Cu Fe S2	111	P -4 2 m	145.1	2	115	P -4 m 2	72.6	1		Neues Jahrbuch fuer Mineralogie, Geologie und Palaeontologie, Beilageband, 1923 48 113 135		115	115	115
27659	Ag O	14	P 1 21/c 1	106.8	4	15	C 1 2/c 1	106.8	4		Journal of Inorganic and Nuclear Chemistry, 1960 13 28 31		15	15	15
27670	K2 Zr F6	20	C 2 2 21	524.6	4	63	C m c m	524.6	4	yes	Acta Crystallographica, 1954 7 637 637		63	63	63
27671	(N H4)2 (Zr F6)	55	P b a m	1220.4	8	65	C m m m	305.1	2		Acta Crystallographica, 1954 7 637 637		65	65	65
27678	Ag (N C O)	72	I b a m	238.1	4	65	C m m m	119	2		Journal of the Chemical Society, 1959 1959 2499 2502		65	65	65
27683	U F4 (H2 O)2	225	F m -3 m	184.2	2	221	P m -3 m	23	0.25		Journal of the Chemical Society, 1954 1954 3922 3929		221	221
27684	U F4 (H2 O)1.5	225	F m -3 m	184.2	2	221	P m -3 m	23	0.25		Journal of the Chemical Society, 1954 1954 3922 3929		221	221
27685	U F4 (H2 O)1.3	225	F m -3 m	182.3	2	221	P m -3 m	22.8	0.25		Journal of the Chemical Society, 1954 1954 3922 3929		221	221
27686	U F4 (H2 O)1.2	225	F m -3 m	182.3	2	221	P m -3 m	22.8	0.25		Journal of the Chemical Society, 1954 1954 3922 3929		221	221
27687	U F4 (H2 O).7	225	F m -3 m	180.4	2	221	P m -3 m	22.5	0.25		Journal of the Chemical Society, 1954 1954 3922 3929		221	221
27688	Pu F4 (H2 O)1.6	225	F m -3 m	178.5	2	221	P m -3 m	22.3	0.25		Journal of the Chemical Society, 1954 1954 3922 3929		221	221
27753	Zn (O H) F	33	P n a 21	150.4	4	62	P n m a	150.4	4	yes	Kristallografiya 1978 23 951 955		62	62	62
27838	Cs (Au.5 Ag.5) Cl3	215	P -4 3 m	151.4	1	221	P m -3 m	151.4	1	yes	Journal of Chemical Physics, 1934 2 419 421		221	221	221
27839	Cs Au Cl3	215	P -4 3 m	151.4	1	221	P m -3 m	151.4	1	yes	Journal of Chemical Physics, 1934 2 419 421		221	221	221
27859	Ce (P O4)	152	P 31 2 1	278.8	3	181	P 64 2 2	278.8	3		Journal of Chemical Physics, 1948 16 1003 1003		181	181
280538	Nb O2 F	167	R -3 c	356.8	6	166	R -3 m	178.4	3		Acta Crystallographica, Section B: Structural Science, 2000 56 189 196		166	166
280680	Ba	165	P -3 c 1	396.6	12	193	P 63/m c m	396.6	12		Inorganic Chemistry, 2001 40 5152 5156		193	193	193
280987	La S	39	A b m 2	771.5	8	25	P m m 2	192.9	2		Acta Crystallographica, Section B: Structural Science, 2002 58 179 190		25	25	25
281366	Y (V4 O8)	14	P 1 21/c 1	281	2	62	P n m a	281	2		Acta Crystallographica, Section B: Structural Science, 2003 59 429 438		62	62	62
281368	Y (V4 O8)	14	P 1 21/c 1	281	2	62	P n m a	281	2		Acta Crystallographica, Section B: Structural Science, 2003 59 429 438		62	62	62
281602	Gd1 S1.82	85	P 4/n	120.4	2	129	P 4/n m m	120.4	2		Acta Crystallographica, Section B: Structural Science, 2003 59 709 719		129	129	129
28230	Ag I	85	P 4/n	125.9	2	129	P 4/n m m	125.9	2		Journal of Chemical Physics, 1968 48 2446 2450		129	129	129
28340	D2	205	P a -3	131.4	2	225	F m -3 m	131.4	2		Physical Review Letters, 1966 16 799 801		225	225	225
28366	Li Fe O2	87	I 4/m	35.7	1	139	I 4/m m m	35.7	1		Journal of Physics and Chemistry of Solids, 1964 25 961 968		139	139	139
28465	H2	197	I 2 3	141.4	2	229	I m -3 m	141.4	2	yes	Journal of Chemical Physics, 1966 45 834 837		229	229	229
28466	D2	197	I 2 3	141.4	2	229	I m -3 m	141.4	2	yes	Journal of Chemical Physics, 1966 45 834 837		229	229	229
2848	C F4	14	P 1 21/c 1	265.7	4	15	C 1 2/c 1	265.7	4		Acta Crystallographica, Section B: Structural Crystallography and Crystal Chemistry1972 28 3542 3547		15	15	15
28482	Sr4 (Al6 O12) (S O4)	197	I 2 3	830.6	2	217	I -4 3 m	830.6	2		Yogyo Kyokaishi, 1965 73 1 8		217	217	217
28483	Sr4 (Al6 O12) (W O4)	197	I 2 3	835.9	2	217	I -4 3 m	835.9	2		Yogyo Kyokaishi, 1965 73 1 8		217	217	217
28539	H2	87	I 4/m	72.9	2	139	I 4/m m m	72.9	2		Kristallografiya 1961 6 631 632		139	139	139
28540	D2	87	I 4/m	64.7	2	139	I 4/m m m	64.7	2		Kristallografiya 1961 6 631 632		139	139	139
28545	K (I O3)	217	I -4 3 m	714	8	221	P m -3 m	89.3	1	yes	Kristallografiya 1962 7 620 622		221	221	221
28564	Na (Nb O3)	10	P 1 2/m 1	59.2	1	65	C m m m	118.3	2		Kristallografiya 1961 6 218 224		65	65	65
28565	Na (Nb O3)	10	P 1 2/m 1	59.4	1	65	C m m m	118.8	2		Kristallografiya 1961 6 218 224		65	65	65
28566	Na (Nb O3)	10	P 1 2/m 1	59.5	1	65	C m m m	119	2		Kristallografiya 1961 6 218 224		65	65	65
28567	Na (Nb O3)	10	P 1 2/m 1	59.6	1	65	C m m m	119.2	2		Kristallografiya 1961 6 218 224		65	65	65
28568	Na (Nb O3)	10	P 1 2/m 1	59.8	1	65	C m m m	119.6	2		Kristallografiya 1961 6 218 224		65	65	65
28569	Na (Nb O3)	10	P 1 2/m 1	60	1	65	C m m m	120.1	2		Kristallografiya 1961 6 218 224		65	65	65
28570	Na (Nb O3)	10	P 1 2/m 1	60.2	1	65	C m m m	120.3	2		Kristallografiya 1961 6 218 224		65	65	65
28571	Na (Nb O3)	10	P 1 2/m 1	60.2	1	65	C m m m	120.4	2		Kristallografiya 1961 6 218 224		65	65	65
28572	Na (Nb O3)	10	P 1 2/m 1	60.2	1	65	C m m m	120.5	2		Kristallografiya 1961 6 218 224		65	65	65
28573	Na (Nb O3)	10	P 1 2/m 1	60.2	1	65	C m m m	120.4	2		Kristallografiya 1961 6 218 224		65	65	65
28574	Na (Nb O3)	10	P 1 2/m 1	60.2	1	65	C m m m	120.4	2		Kristallografiya 1961 6 218 224		65	65	65
28575	Na (Nb O3)	10	P 1 2/m 1	60.3	1	65	C m m m	120.6	2		Kristallografiya 1961 6 218 224		65	65	65
28576	Na (Nb O3)	10	P 1 2/m 1	60.3	1	65	C m m m	120.7	2		Kristallografiya 1961 6 218 224		65	65	65
28577	Na (Nb O3)	10	P 1 2/m 1	60.4	1	65	C m m m	120.8	2		Kristallografiya 1961 6 218 224		65	65	65
28578	Na (Nb O3)	47	P m m m	60.5	1	221	P m -3 m	60.5	1		Kristallografiya 1961 6 218 224		221	221	221
28579	Na (Nb O3)	47	P m m m	60.6	1	221	P m -3 m	60.6	1		Kristallografiya 1961 6 218 224		221	221	221
28580	Na (Nb O3)	47	P m m m	60.7	1	221	P m -3 m	60.7	1		Kristallografiya 1961 6 218 224		221	221	221
28581	Na (Nb O3)	47	P m m m	60.7	1	221	P m -3 m	60.7	1		Kristallografiya 1961 6 218 224		221	221	221
28582	Na (Nb O3)	47	P m m m	60.7	1	221	P m -3 m	60.7	1		Kristallografiya 1961 6 218 224		221	221	221
28583	Na (Nb O3)	99	P 4 m m	60.7	1	123	P 4/m m m	60.7	1	yes	Kristallografiya 1961 6 218 224		123	123	123
28593	Sr ((Zn0.5 W0.5) O3)	99	P 4 m m	62.1	1	123	P 4/m m m	62.1	1	yes	Kristallografiya 1962 7 451 453		123	123	123
28606	Na (Ta O3)	10	P 1 2/m 1	58.8	1	65	C m m m	117.6	2		Kristallografiya 1962 7 718 723		65	65	65
28607	Na (Ta O3)	10	P 1 2/m 1	59	1	65	C m m m	118	2		Kristallografiya 1962 7 718 723		65	65	65
28608	Na (Ta O3)	10	P 1 2/m 1	59.3	1	65	C m m m	118.5	2		Kristallografiya 1962 7 718 723		65	65	65
28609	Na (Ta O3)	10	P 1 2/m 1	59.6	1	65	C m m m	119.2	2		Kristallografiya 1962 7 718 723		65	65	65
28610	Na (Ta O3)	10	P 1 2/m 1	59.9	1	65	C m m m	119.7	2		Kristallografiya 1962 7 718 723		65	65	65
28611	Na (Ta O3)	10	P 1 2/m 1	60	1	65	C m m m	120	2		Kristallografiya 1962 7 718 723		65	65	65
28612	Na (Ta O3)	10	P 1 2/m 1	60.1	1	65	C m m m	120.2	2		Kristallografiya 1962 7 718 723		65	65	65
28613	Na (Ta O3)	10	P 1 2/m 1	60.2	1	65	C m m m	120.4	2		Kristallografiya 1962 7 718 723		65	65	65
28614	Na (Ta O3)	10	P 1 2/m 1	60.4	1	65	C m m m	120.7	2		Kristallografiya 1962 7 718 723		65	65	65
28615	Na (Ta O3)	123	P 4/m m m	60.5	1	221	P m -3 m	60.5	1		Kristallografiya 1962 7 718 723		221	221	221
28616	Na (Ta O3)	123	P 4/m m m	60.6	1	221	P m -3 m	60.6	1		Kristallografiya 1962 7 718 723		221	221	221
28622	Bi (Fe O3)	160	R 3 m	62.1	1	166	R -3 m	186.3	3	yes	Kristallografiya 1962 7 77 83		166	166	166
28626	(Bi0.8 Pb0.2) (Fe0.8 Ti0.2) O3	160	R 3 m	62.1	1	166	R -3 m	186.3	3	yes	Kristallografiya 1962 7 77 83		166	166
28629	La Al O3	160	R 3 m	54.4	1	166	R -3 m	163.2	3	yes	Kristallografiya 1962 7 408 411		166	166	166
28631	(Pb0.1 La0.9) (Al0.9 Ti0.1) O3	99	P 4 m m	60.2	1	221	P m -3 m	60.2	1	yes	Kristallografiya 1962 7 408 411		221	221
28636	Pb (Mg0.35 W0.35 Ti0.4) O3	99	P 4 m m	62.1	1	123	P 4/m m m	62.1	1	yes	Kristallografiya 1962 7 709 717		123	123
28643	Tl (S C N)	75	P 4	85.9	1	99	P 4 m m	85.9	1		Gazzetta Chimica Italiana, 1934 64 400 409		99	99	99
28654	K2 Cu (Fe (C N)6)	216	F -4 3 m	997	4	225	F m -3 m	997	4	yes	Gazzetta Chimica Italiana, 1937 67 137 146		225	225	225
28655	K2 Cu3 (Fe (C N)6)2	216	F -4 3 m	991	2	225	F m -3 m	991	2	yes	Gazzetta Chimica Italiana, 1937 67 137 146		225	225
28656	Li2 Cu Fe (C N)6	216	F -4 3 m	988	4	225	F m -3 m	988	4	yes	Gazzetta Chimica Italiana, 1937 67 146 158		225	225	225
28657	Na2 Cu Fe (C N)6	216	F -4 3 m	1006	4	225	F m -3 m	1006	4	yes	Gazzetta Chimica Italiana, 1937 67 146 158		225	225	225
28658	(N H4)2 Cu Fe (C N)6	216	F -4 3 m	1015.1	4	225	F m -3 m	1015.1	4	yes	Gazzetta Chimica Italiana, 1937 67 146 158		225	225	225
28659	Rb2 Cu Fe (C N)6	216	F -4 3 m	994	4	225	F m -3 m	994	4	yes	Gazzetta Chimica Italiana, 1937 67 146 158		225	225	225
28667	K2 Ni Fe (C N)6	216	F -4 3 m	988	4	225	F m -3 m	988	4	yes	Gazzetta Chimica Italiana, 1938 68 803 809		225	225	225
28669	K2 Co Fe (C N)6	216	F -4 3 m	1024.2	4	225	F m -3 m	1024.2	4	yes	Gazzetta Chimica Italiana, 1938 68 803 809		225	225	225
28671	Hg (N H2) Br	200	P m -3	81.2	1	221	P m -3 m	81.2	1		Zeitschrift fuer Anorganische und Allgemeine Chemie (1950) (DE), 1952 270 145 159		221	221	221
28845	Na (B H4)	216	F -4 3 m	231.4	4	225	F m -3 m	231.4	4	yes	Journal of the American Chemical Society, 1947 69 987 988		225	225	225
28856	B	118	P -4 n 2	383.4	50	134	P 42/n n m	383.4	50	yes	Journal of the American Chemical Society, 1951 73 1892 1893		134	134	134
28883	(N H4)6 (Te Mo6 O24) (H2 O)7	56	P c c n	3108.5	4	64	C m c a	3108.5	4		Journal of the American Chemical Society, 1948 70 1291 1292		64	64	64
28884	K6 (Te Mo6 O24) (H2 O)7	61	P b c a	3048.6	4	64	C m c a	3048.6	4		Journal of the American Chemical Society, 1948 70 1291 1291		64	64	64
28909	Y Cr O3	10	P 1 2/m 1	54.5	1	65	C m m m	109	2		Journal of the American Chemical Society, 1954 76 6029 6030		65	65	65
28951	Pb (Mo O4)	88	I 41/a	355.5	4	141	I 41/a m d	355.5	4		Journal of the American Chemical Society, 1920 42 85 93		141	141	141
28952	Ca (W O4)	88	I 41/a	360.1	4	141	I 41/a m d	360.1	4		Journal of the American Chemical Society, 1920 42 85 93		141	141	141
29013	Pu F3	163	P -3 1 c	105.4	2	194	P 63/m m c	105.4	2		National Nuclear Energy Series, Manhattan Project Technical Section, Division 4: Plutonium Project1949 14 1462 1472		194	194
29014	Np F3	163	P -3 1 c	106.3	2	194	P 63/m m c	106.3	2		National Nuclear Energy Series, Manhattan Project Technical Section, Division 4: Plutonium Project1949 14 1462 1472		194	194
290322	Zn O	143	P 3	47.5	2	156	P 3 m 1	47.5	2		Crystallography Reports, 2013 58 226 233		156	156
290323	Zn0.98 O	143	P 3	47.4	2	156	P 3 m 1	47.4	2		Crystallography Reports, 2013 58 226 233		156	156
290661	C	1	P 1	35.4	4	63	C m c m	70.9	8	yes	Journal of Applied Crystallography, 2013 46 1537 1543		63	63	63
29094	Pb3 O4	117	P -4 b 2	522.8	4	135	P 42/m b c	522.8	4	yes	Journal of the American Chemical Society, 1943 65 1107 1110		135	135	135
290944	Cu3 Au0.6 N	225	F m -3 m	476.4	8	221	P m -3 m	59.5	1		Journal of Alloys and Compounds, 2014 594 48 51		221	221	221
290951	(Bi0.8 Ba0.2) (Fe0.97 Co0.03) O3	99	P 4 m m	63.7	1	123	P 4/m m m	63.7	1	yes	Journal of Alloys and Compounds, 2014 594 175 181		123	123
29097	Ba8 Fe8 O21	225	F m -3 m	521.7	1	221	P m -3 m	65.2	0.12		Journal of the American Chemical Society, 1946 68 2085 2093		221	221	221
29124	P Cl5	85	P 4/n	626.3	4	129	P 4/n m m	626.3	4		Nature (London, United Kingdom), 1940 145 149 149		129	129	129
29149	Ca Sn O3	225	F m -3 m	491.2	8	221	P m -3 m	61.4	1		Nature (London, United Kingdom), 1945 155 484 484		221	221	221
291494	Fe2 O3	167	R -3 c	301.9	6	166	R -3 m	151	3		Journal of Power Sources, 2015 287 13 24		166	166	166
291515	Fe O (O H)	164	P -3 m 1	34.6	2	194	P 63/m m c	34.6	2		Journal of Solid State Chemistry, 2015 225 256 260		194
292036	Na0.667 Ta S2	194	P 63/m m c	140.9	2	191	P 6/m m m	70.4	1		Journal of the Less-Common Metals, 1970 20 121 129		191	191	191
292039	Na0.667 Ta Se2	186	P 63 m c	159.5	2	194	P 63/m m c	159.5	2	yes	Journal of the Less-Common Metals, 1970 20 121 129		194	194
29206	Tl (Re O4)	62	P n m a	432.9	4	74	I m m a	432.9	4		Zeitschrift fuer Kristallographie, 1937 97 300 322		74	74	74
29256	Ca Zn2 (P O4)2	147	P -3	178.2	1	164	P -3 m 1	178.2	1		Acta Crystallographica, Section B: Structural Crystallography and Crystal Chemistry1972 28 322 323		164	164
29392	Cs N O3	157	P 3 1 m	794.1	9	162	P -3 1 m	794.1	9	yes	Gazzetta Chimica Italiana, 1957 87 630 637		162	162
29681	Ti2 Mn Al	225	F m -3 m	238.8	4	221	P m -3 m	29.9	0.5		Journal of Magnetism and Magnetic Materials, 2020 498 , ,		221	221	221
29684	Ti2 Mn Al	123	P 4/m m m	119.4	2	139	I 4/m m m	119.4	2		Journal of Magnetism and Magnetic Materials, 2020 498 , ,		139	139	139
29685	Ti2 Fe Al	225	F m -3 m	237.4	4	221	P m -3 m	29.7	0.5		Journal of Magnetism and Magnetic Materials, 2020 498 , ,		221	221	221
29688	Ti2 Fe Al	123	P 4/m m m	117.8	2	139	I 4/m m m	117.8	2		Journal of Magnetism and Magnetic Materials, 2020 498 , ,		139	139	139
29689	Ti2 Fe Ga	225	F m -3 m	235.6	4	221	P m -3 m	29.5	0.5		Journal of Magnetism and Magnetic Materials, 2020 498 , ,		221	221	221
29692	Ti2 Fe Ga	123	P 4/m m m	118.9	2	139	I 4/m m m	118.9	2		Journal of Magnetism and Magnetic Materials, 2020 498 , ,		139	139	139
30092	Cu Br	186	P 63 m c	97.5	2	194	P 63/m m c	97.5	2	yes	Electrochimica Acta, 1977 22 701 704		194	194
30101	Si	186	P 63 m c	93.3	4	194	P 63/m m c	93.3	4	yes	Science (Washington, DC, United States), 1976 193 1242 1243		194	194
30354	W2 N	147	P -3	165.3	3	164	P -3 m 1	165.3	3		Kristallografiya 1960 5 711 717		164	164
30381	W N	224	P n -3 m	70.4	4	225	F m -3 m	70.4	4		Kristallografiya 1959 4 545 553		225	225	225
30446	Fe2 B	121	I -4 2 m	110.2	4	140	I 4/m c m	110.2	4	yes	Arkiv foer Kemi, Mineralogi och Geologi, 1933 11 1 12		140	140	140
30447	Co2 B	121	I -4 2 m	105.6	4	140	I 4/m c m	105.6	4	yes	Arkiv foer Kemi, Mineralogi och Geologi, 1933 11 1 12		140	140	140
30448	Ni2 B	121	I -4 2 m	105.1	4	140	I 4/m c m	105.1	4	yes	Arkiv foer Kemi, Mineralogi och Geologi, 1933 11 1 12		140	140	140
30988	Pt (Sb0.73 Bi0.27)	194	P 63/m m c	83.1	2	191	P 6/m m m	41.5	1		Bulletin de la Societe Francaise de Mineralogie et de Cristallographie, 1972 95 610 613		191	191
30989	Pd Sb	194	P 63/m m c	79.8	2	191	P 6/m m m	39.9	1		Canadian Mineralogist, 1974 12 275 279		191	191
31071	B2 H6	194	P 63/m m c	155.1	2	191	P 6/m m m	77.6	1		Zeitschrift fuer Kristallographie, 1925 62 103 112		191	191	191
31078	Ag3 (P O4)	218	P -4 3 n	216.5	2	223	P m -3 n	216.5	2	yes	Zeitschrift fuer Kristallographie, 1925 62 529 539		223	223	223
31092	Ca C2	201	P n -3	189.1	4	224	P n -3 m	189.1	4		Zeitschrift fuer Kristallographie, 1926 64 296 302		224	224	224
31097	U (P2 O7)	205	P a -3	638.3	4	225	F m -3 m	638.3	4		Zeitschrift fuer Kristallographie, 1936 94 311 312		225	225	225
31108	Ag Cl O3	139	I 4/m m m	570.2	8	123	P 4/m m m	71.3	1		Zeitschrift fuer Kristallographie, 1927 66 399 407		123	123	123
31109	Ag Br O3	139	I 4/m m m	596.2	8	123	P 4/m m m	74.5	1		Zeitschrift fuer Kristallographie, 1927 66 399 407		123	123	123
31687	Na2 (S O4)	52	P n n a	350.3	4	63	C m c m	350.3	4		Journal of Chemical Physics, 1940 8 290 290		63	63	63
31744	Sr Th F6	163	P -3 1 c	108.6	1	194	P 63/m m c	108.6	1		Acta Crystallographica, 1949 2 388 390		194	194
31761	U C2	87	I 4/m	74.1	2	139	I 4/m m m	74.1	2		Journal of Chemical Physics, 1959 31 332 337		139	139	139
31960	Rb Sc O2	187	P -6 m 2	116.7	2	194	P 63/m m c	116.7	2	yes	Zeitschrift fuer Anorganische und Allgemeine Chemie (1950) (DE), 1965 339 144 154		194	194
31973	Nb2 C	33	P n a 21	167.8	4	62	P n m a	167.8	4	yes	Monatshefte fuer Chemie, 1967 98 34 44		62	62	62
32022	La3 Re O8	4	P 1 21 1	2671.8	16	2	P -1	1335.9	8	yes	Journal of Solid State Chemistry, 1979 29 267 272		2	2	2
32386	Sb2 Te2 S	148	R -3	148.2	1	166	R -3 m	444.7	3		Materials Research Bulletin, 2009 44 1926 1929		166	166	166
32570	Ba3 Sb Re O9	75	P 4	229	1	99	P 4 m m	229	1		Zeitschrift fuer Anorganische und Allgemeine Chemie (1950) (DE), 1982 484 173 176		99	99	99
32571	Ba8 Ca Y2 U4 O24	47	P m m m	2593.6	4	69	F m m m	2593.6	4		Zeitschrift fuer Anorganische und Allgemeine Chemie (1950) (DE), 1982 484 177 186		69	69	69
32591	(C (N H2)3 )3 V O F5	205	P a -3	2801.4	8	221	P m -3 m	350.2	1		Vestnik Slovenskega Kemijskega Drustva, 1979 26 401 406		221	221	221
32714	In Se	10	P 1 2/m 1	208.5	4	12	C 1 2/m 1	208.5	4		Journal of Solid State Chemistry, 1982 43 140 150	Cenzual, K., et al. Acta Crystallogr. B 47 (1991): 433-439 (1991), #10->12	12	12	12
33297	Co V Mn Al	216	F -4 3 m	194.8	4	225	F m -3 m	194.8	4	yes	Journal of Alloys and Compounds, 2021 855 , ,		225	225
33298	Co V Mn Al	216	F -4 3 m	195.2	4	225	F m -3 m	195.2	4	yes	Journal of Alloys and Compounds, 2021 855 , ,		225	225
33544	Er0.8889 Cu1.3333 S2	147	P -3	81.8	1	164	P -3 m 1	81.8	1		Bulletin de la Societe Francaise de Mineralogie et de Cristallographie, 1965 88 575 579		164	164
33609	(N H4)3 (Al F6)	216	F -4 3 m	705.9	4	225	F m -3 m	705.9	4	yes	Zeitschrift fuer Kristallographie, 1930 73 113 113		225	225	225
33615	Fe O (O H)	164	P -3 m 1	34.1	1	191	P 6/m m m	17.1	0.5		Clay Minerals Bulletin, 1959 4 1 14		191	191
33628	Cu2 Se	196	F 2 3	199.2	4	216	F -4 3 m	199.2	4		Zeitschrift fuer Physikalische Chemie, Abteilung B: Chemie der Elementarprozesse, Aufbau der Materie1936 31 157 194		216	216	216
33654	Fe Se0.89 S0.11	85	P 4/n	80.2	2	129	P 4/n m m	80.2	2		Journal of Alloys and Compounds, 2021 860 , ,		129	129
33662	Cd (C O3)	167	R -3 c	113.2	2	166	R -3 m	169.8	3		Papers - Norwegian Academy of Sciences and Letters, [Section] 1: Mathematics-Natural Sciences Section1928 1928 1 165		166	166	166
33691	Fe0.19 Co0.27 Ni0.54 As1.04 S0.96	29	P c a 21	177.7	4	205	P a -3	177.7	4	yes	American Mineralogist, 1982 67 1058 1064		205	205
33758	D2 S	205	P a -3	191.6	4	225	F m -3 m	191.6	4		Zeitschrift fuer Kristallographie, 1990 193 1 19		225	225	225
33950	Cu2 (Hg I4)	121	I -4 2 m	456.3	2	115	P -4 m 2	114.1	0.5		Zeitschrift fuer Kristallographie, 1991 197 235 242		115	115	115
34601	K H3 Te O5	84	P 42/m	450.1	4	83	P 4/m	112.5	1		Zeitschrift fuer Anorganische und Allgemeine Chemie (1950) (DE), 1965 334 225 234		83	83	83
35000	Fe3 O4	57	P b c m	589	8	74	I m m a	294.5	4		Acta Crystallographica, Section B: Structural Crystallography and Crystal Chemistry1982 38 2121 2133		74	74	74
35002	Fe3 O4	26	P m c 21	589	8	25	P m m 2	294.5	4		Acta Crystallographica, Section B: Structural Crystallography and Crystal Chemistry1982 38 2121 2133		25	25	25
35081	Al2 C O	194	P 63/m m c	44	1	191	P 6/m m m	22	0.5		Journal of Chemical Physics, 1961 34 252 259		191		191
35303	Cu In2 Te3 Cl	82	I -4	471.6	2	122	I -4 2 d	471.6	2		Zeitschrift fuer Naturforschung, Teil B: Anorganische Chemie, Organische Chemie1983 38 155 160		122	122
35304	Cu In2 Te3 Br	82	I -4	471.8	2	122	I -4 2 d	471.8	2		Zeitschrift fuer Naturforschung, Teil B: Anorganische Chemie, Organische Chemie1983 38 155 160		122	122
35305	Cu In2 Te3 I	82	I -4	470.6	2	122	I -4 2 d	470.6	2		Zeitschrift fuer Naturforschung, Teil B: Anorganische Chemie, Organische Chemie1983 38 155 160		122	122
35306	Cu In2 Se3 Br	82	I -4	383.8	2	122	I -4 2 d	383.8	2		Zeitschrift fuer Naturforschung, Teil B: Anorganische Chemie, Organische Chemie1983 38 155 160		122	122
35319	(Cr (N H3)6) Cl3	4	P 1 21 1	3310.8	12	12	C 1 2/m 1	3310.8	12	yes	Thesis University Purdue, 1961 1961 1 139 20UPDC		12	12	12
35329	(C (N H2)3)3 (Al F6)	205	P a -3	2704.8	8	221	P m -3 m	338.1	1		Monatshefte fuer Chemie, 1983 114 277 279		221	221	221
35481	Cs (B5 O8)	14	P 1 21/c 1	685.1	4	12	C 1 2/m 1	685.1	4		Arkiv foer Kemi, 1959 14 451 459		12	12	12
36113	K (N O3)	160	R 3 m	232.6	3	166	R -3 m	232.6	3	yes	Acta Chemica Scandinavica , 1969 23 1625 1636		166	166	166
36120	Li3 Mn P2	111	P -4 2 m	207.4	2	129	P 4/n m m	103.7	1	yes	Angewandte Chemie, 1959 71 161 161		129	129	129
36168	W O3	2	P -1	209.4	4	11	P 1 21/m 1	209.4	4		Zeitschrift fuer Kristallographie, 1931 78 484 489		11	11	11
36180	(Ce0.5 La0.5) F (C O3)	190	P -6 2 c	426.1	6	189	P -6 2 m	213	3		Zeitschrift fuer Kristallographie, 1931 78 462 469		189	189
36190	Na (I O4)	88	I 41/a	339.9	4	141	I 41/a m d	339.9	4		Journal of the American Chemical Society, 1927 49 2327 2334		141	141	141
36196	Hg2 Br2	136	P 42/m n m	241.5	2	139	I 4/m m m	241.5	2		Journal of the American Chemical Society, 1926 48 2113 2131		139	139	139
36197	Hg2 I2	136	P 42/m n m	281	2	139	I 4/m m m	281	2		Journal of the American Chemical Society, 1926 48 2113 2125		139	139	139
36204	(Ni (N H3)6) (N O3)2	205	P a -3	1316.5	4	225	F m -3 m	1316.5	4		Journal of the American Chemical Society, 1922 44 1260 1266		225	225	225
36266	Ca Al2 (Si2 O7) (O H)2 (H2 O)	20	C 2 2 21	683.3	4	63	C m c m	683.3	4	yes	Arkiv foer Kemi, Mineralogi och Geologi, 1948 25 1 7		63	63	63
36295	Pb2 O3	26	P m c 21	326.3	4	67	C m m a	326.3	4	yes	Arkiv foer Kemi, Mineralogi och Geologi, 1945 20 1 31		67	67	67
36296	Pb3 O4	117	P -4 b 2	505.9	4	135	P 42/m b c	505.9	4	yes	Arkiv foer Kemi, Mineralogi och Geologi, 1945 20 1 31		135	135	135
36483	Na2 Mg (C O3)2	147	P -3	350.1	6	191	P 6/m m m	350.1	6		Zeitschrift fuer Anorganische und Allgemeine Chemie (1950) (DE), 1929 183 263 286		191
36640	K4 O (N O2)2	87	I 4/m	431.3	2	139	I 4/m m m	431.3	2		Zeitschrift fuer Anorganische und Allgemeine Chemie (1950) (DE), 1992 610 28 32		139	139	139
36663	La Al O3	160	R 3 m	54.5	1	166	R -3 m	163.5	3	yes	Journal of Alloys and Compounds, 2020 827 , ,		166	166	166
36664	La (Al0.999 Mn0.001) O3	160	R 3 m	54.4	1	166	R -3 m	163.2	3	yes	Journal of Alloys and Compounds, 2020 827 , ,		166	166
36967	Mn5 Ge3	194	P 63/m m c	226.4	2	191	P 6/m m m	113.2	1		Journal of Alloys and Compounds, 2021 876 , ,		191	191
37052	(C (N H2)3)3 Ga F6	205	P a -3	2782.4	8	221	P m -3 m	347.8	1		Monatshefte fuer Chemie, 1983 114 277 279		221	221	221
37053	(C (N H2)3)3 In F6	205	P a -3	2948.8	8	221	P m -3 m	368.6	1		Monatshefte fuer Chemie, 1983 114 277 279		221	221	221
37105	(Hg2 N)2 S O4 H2 O	216	F -4 3 m	858.2	4	227	F d -3 m	858.2	4	yes	Rassegna Chimica, 1967 5 181 189		227	227
37372	K (N D2)	81	P -4	113.4	2	129	P 4/n m m	113.4	2	yes	Atomkernenergie 1977 29 41 47		129	129	129
37454	Cs2 Au2 Cl6	139	I 4/m m m	508.5	2	123	P 4/m m m	127.1	0.5		Acta Crystallographica, Section A: Crystal Physics, Diffraction, Theoretical and General Crystallography 1979 35 360 365		123	123	123
38011	Pb3 (P O4)2	15	C 1 2/c 1	721.5	4	12	C 1 2/m 1	360.7	2		Acta Crystallographica, Section A: Crystal Physics, Diffraction, Theoretical and General Crystallography 1979 35 108 114		12	12	12
38122	Cu (U O2)2 (As O4)2 (H2 O)8	137	P 42/n m c	892.3	2	129	P 4/n m m	446.1	1		Czechoslovak Journal of Physics, 1960 10 169 181		129	129	129
38130	K (As F6)	148	R -3	338.7	3	166	R -3 m	338.7	3		Acta Crystallographica, 1955 8 739 739		166	166	166
38146	U3 O8	147	P -3	166.4	1	162	P -3 1 m	166.4	1		Acta Crystallographica, 1955 8 617 619		162	162
38217	Si Te2	162	P -3 1 m	106.4	1	191	P 6/m m m	106.4	1		Zeitschrift fuer Naturforschung, Teil B: Anorganische Chemie, Organische Chemie, Biochemie, Biophysik, Biologie1953 8 104 104		191	191
38443	K (C N)	9	C 1 c 1	273.7	4	12	C 1 2/m 1	136.9	2	yes	Physical Review B: Condensed Matter and Materials Physics, 1983 28 3506 3511		12	12	12
38444	K (C N)	9	C 1 c 1	256.6	4	12	C 1 2/m 1	128.3	2	yes	Physical Review B: Condensed Matter and Materials Physics, 1983 28 350 3511		12	12	12
38445	K (C N)	9	C 1 c 1	267.4	4	12	C 1 2/m 1	133.7	2	yes	Physical Review B: Condensed Matter and Materials Physics, 1983 28 3506 3511		12	12	12
38448	(K C N)0.95 (K Br)0.05	9	C 1 c 1	276	4	12	C 1 2/m 1	138	2	yes	Physical Review B: Condensed Matter and Materials Physics, 1983 28 3506 3511		12	12
38449	(K C N)0.95 (K Br)0.05	9	C 1 c 1	268	4	8	C 1 m 1	134	2		Physical Review B: Condensed Matter and Materials Physics, 1983 28 3506 3511		8	8	8
38451	(K C N).9 (K Br)0.1	9	C 1 c 1	250.4	4	12	C 1 2/m 1	125.2	2	yes	Physical Review B: Condensed Matter and Materials Physics, 1983 28 3506 3511		12	12
38452	(K C N)0.9 (K Br)0.1	9	C 1 c 1	250.6	4	12	C 1 2/m 1	125.3	2	yes	Physical Review B: Condensed Matter and Materials Physics, 1983 28 356 3511		12	12
38566	Cs S O3 F	88	I 41/a	445	4	141	I 41/a m d	445	4		Zeitschrift fuer Kristallographie, 1942 104 385 393		141	141	141
38568	(Ag0.375 Pb0.25 Sb0.375)8 S8	14	P 1 21/c 1	1500.4	4	11	P 1 21/m 1	375.1	1		Zeitschrift fuer Kristallographie, 1958 110 169 174		11	11
38621	La Al O3	160	R 3 m	54.5	1	166	R -3 m	163.4	3	yes	Dalton Transactions, 2022 51 1112 1122		166	166	166
38622	(La0.98 Pb0.02) Al O3	160	R 3 m	54.5	1	166	R -3 m	163.5	3	yes	Dalton Transactions, 2022 51 1112 1122		166	166
38657	Mg U O4	15	C 1 2/c 1	608	8	10	P 1 2/m 1	76	1		Zeitschrift fuer Naturforschung, Teil B: Anorganische Chemie, Organische Chemie, Biochemie, Biophysik, Biologie1954 9 568 569		10	10	10
38714	Li Ni0.583 Co0.333 Ti0.083 O2	1	P 1	385.7	12	12	C 1 2/m 1	771.4	24	yes	Journal of Alloys and Compounds, 2021 888 , ,		12	2	12
38715	Li Ni0.667 Co0.333 O2	1	P 1	385.7	12	12	C 1 2/m 1	771.4	24	yes	Journal of Alloys and Compounds, 2021 888 , ,		12	12	12
39130	(S P Br3)	205	P a -3	1341.9	8	221	P m -3 m	167.7	1		Nippon Kagaku Zasshi, 1941 62 107 111		221	221	221
39315	Ca (Au F6)2	81	P -4	212.3	1	115	P -4 m 2	212.3	1		Zhurnal Neorganicheskoi Khimii, 1990 35 1970 1977		115	115	115
39316	Ba (Au F6)2	195	P 2 3	970.6	4	215	P -4 3 m	970.6	4		Zhurnal Neorganicheskoi Khimii, 1990 35 1970 1977		215	215	215
39522	Pd (N H3)2 Cl2	61	P b c a	518.1	4	64	C m c a	518.1	4		Kristallografiya 1991 36 1563 1566		64	64	64
40132	Ca Na (Al F6) (H2 O)	9	C 1 c 1	1978.6	16	15	C 1 2/c 1	989.3	8	yes	Canadian Mineralogist, 1983 21 561 566		15	15	15
40342	Ca Ti2 O4 (O H)2	149	P 3 1 2	119.1	1	162	P -3 1 m	119.1	1	yes	American Mineralogist, 1991 76 283 287		162	162
403452	Ca0.48 Mg0.48 Mn17.92 O35.6 K0.64 Na0.64	1	P 1	964.8	1	8	C 1 m 1	241.2	0.25		Acta Crystallographica, Section B: Structural Science, Crystal Engineering and Materials2019 75 591 598		8	8
40491	Y.75 Ho.25 C2	87	I 4/m	82.6	2	139	I 4/m m m	82.6	2		Journal of Solid State Chemistry, 1984 53 376 381		139	139
40492	Y.5 Ho.5 C2	87	I 4/m	82.4	2	139	I 4/m m m	82.4	2		Journal of Solid State Chemistry, 1984 53 376 381		139	139	139
40493	Y.25 Ho.75 C2	87	I 4/m	82	2	139	I 4/m m m	82	2		Journal of Solid State Chemistry, 1984 53 376 381		139	139
406587	Zn (O D0.6 H0.4) F	143	P 3	36	1	156	P 3 m 1	36	1		Glasnik na Hemicarite i Tehnolozite na Makedonija, 1997 16 21 32		156	156
40769	Zr2 Pd D3	83	P 4/m	134.3	2	123	P 4/m m m	134.3	2		Journal of the Less-Common Metals, 1987 129 115 121		123	123	123
407803	Pb (Mn0.5 Te0.5 O3)	215	P -4 3 m	66.2	1	221	P m -3 m	66.2	1	yes	Zeitschrift fuer Naturforschung, B: A Journal of Chemical Sciences, 1998 53 49 52		221	221	221
40916	Na2 (Ti F6)	1	P 1	353.2	3	5	C 1 2 1	706.4	6		Zeitschrift fuer Kristallographie, 1986 175 269 276		5	5	5
40917	Na2 (Si F6)	1	P 1	342.4	3	5	C 1 2 1	684.8	6		Zeitschrift fuer Kristallographie, 1986 175 269 276		5	5	5
41058	C5.16 N0.84	194	P 63/m m c	35.4	1	191	P 6/m m m	17.7	0.5		Angewandte Chemie, International Edition, 2020 59 1871 1877		191	191
41095	Mg (Si F6) (D2 O)6	148	R -3	770.1	3	166	R -3 m	770.1	3		Journal of Solid State Chemistry, 1992 99 276 282		166		166
411183	La3 Au4 In7	12	C 1 2/m 1	665	2	10	P 1 2/m 1	665	2		Zeitschrift fuer Anorganische und Allgemeine Chemie (1950) (DE), 2000 626 1773 1777		10	10	10
412233	Se O2	135	P 42/m b c	331.2	8	135	P 4/m b m	331.2	8		Journal of Solid State Chemistry, 2002 168 184 191		135	135	135
41236	(Sr1.145 Ti S3).873	159	P 3 1 c	199.9	6	189	P -6 2 m	100	3		Acta Crystallographica, Section B: Structural Science, 1993 49 929 936		189	189	189
412535	K2 S	51	P m m a	291.7	4	63	C m c m	291.7	4		Solid State Sciences, 2002 4 1077 1081		63	63	63
413247	Nd0.6 Gd0.4 Se1.839	85	P 4/n	278.6	2	129	P 4/n m m	278.6	2		Journal of Solid State Chemistry, 2004 177 1598 1606		129	129	129
413670	Y Ba Co Mn O5	55	P b a m	228.5	2	123	P 4/m m m	114.2	1		Solid State Sciences, 2004 6 1195 1204		123	123	123
413838	Yb0.691 Fe4.914 Al0.706	194	P 63/m m c	90.8	2	191	P 6/m m m	45.4	1		Zeitschrift fuer Kristallographie, 2003 218 802 810		191
413839	Yb0.693 (Fe0.86 Al0.14)5.664	194	P 63/m m c	90.9	2	191	P 6/m m m	45.4	1		Zeitschrift fuer Kristallographie, 2003 218 802 810		191
413840	Yb0.668 Fe4.892 Al0.772	194	P 63/m m c	91.5	2	191	P 6/m m m	45.7	1		Zeitschrift fuer Kristallographie, 2003 218 802 810		191
414342	Li4 Al4 Ag8	216	F -4 3 m	251.9	1	225	F m -3 m	251.9	1	yes	Solid State Sciences, 2004 6 1429 1437		225	225	225
41442	Bi2 (Sr2 Ca) Cu2 O9	66	C c c m	892.5	4	69	F m m m	892.5	4		Physical Review B: Condensed Matter and Materials Physics, 1990 42 4228 4239		69	69	69
415517	(Pb3 Te O4) Br2	87	I 4/m	205.4	1	139	I 4/m m m	205.4	1		Solid State Sciences, 2006 8 1029 1034		139	139	139
415848	Bi3 (W2 O10.5)	87	I 4/m	241.4	1	139	I 4/m m m	241.4	1		Journal of Chemical Sciences (Berlin, Germany), 2006 118 43 46		139	139	139
416498	Li B0.5	2	P -1	39	2	12	C 1 2/m 1	77.9	4		Zeitschrift fuer Anorganische und Allgemeine Chemie (1950) (DE), 2006 632 1737 1742		12	12	12
41651	Ba F2	62	P n m a	172.9	4	63	C m c m	172.9	4		Physical Review B: Condensed Matter and Materials Physics, 1995 52 13247 13256		63	63	63
41720	Sr Fe2 S4	117	P -4 b 2	345	2	125	P 4/n b m	345	2	yes	Monatshefte fuer Chemie, 1978 109 975 985	Cenzual, K., et al. Acta Crystallogr. B 47 (1991): 433-439 (1991), #117->125	125	125	125
41807	Yb S1.8	117	P -4 b 2	445.3	8	115	P -4 m 2	111.3	2		Zhurnal Neorganicheskoi Khimii, 1976 21 2900 2903		115	115	115
41950	C3 N4	147	P -3	85.5	2	176	P 63/m	85.5	2		Physical Review B: Solid State, 1994 50 10362 10365		176	176
419709	Sr0.30 Ca0.70 Ag	62	P n m a	224.3	8	65	C m m m	112.2	4		Zeitschrift fuer Anorganische und Allgemeine Chemie (1950) (DE), 2008 634 2255 2266		65	65
41973	Ti D0.66	48	P n n n	78.2	4	66	C c c m	78.2	4		Kristallografiya 1974 19 754 758		66	66	66
420579	Cd2 Sr	62	P n m a	346.9	4	74	I m m a	346.9	4		Zeitschrift fuer Naturforschung, B: A Journal of Chemical Sciences, 2009 64 471 486		74	74	74
420787	La Se1.85	85	P 4/n	301.3	2	129	P 4/n m m	301.3	2		Zeitschrift fuer Kristallographie, 2009 224 568 579		129	129	129
420788	Nd Se1.83	85	P 4/n	285.4	2	129	P 4/n m m	285.4	2		Zeitschrift fuer Kristallographie, 2009 224 568 579		129	129	129
420789	Ce Se1.83	85	P 4/n	295.7	2	129	P 4/n m m	295.7	2		Zeitschrift fuer Kristallographie, 2009 224 568 579		129	129	129
420790	Sm Se1.85	85	P 4/n	277.5	2	129	P 4/n m m	277.5	2		Zeitschrift fuer Kristallographie, 2009 224 568 579		129	129	129
421179	Ce6 Pd13 Cd4	204	I m -3	947.3	2	229	I m -3 m	947.3	2		Monatshefte fuer Chemie, 2010 141 1 6		229	229	229
4222	Cs (B (O H)4) (H2 O)2	82	I -4	317.2	2	121	I -4 2 m	317.2	2		Latvijas PSR Zinatnu Akademijas Vestis, Kimijas Serija, 1974 1974 401 405		121	121	121
42252	Cd I2	156	P 3 m 1	319.2	3	164	P -3 m 1	319.2	3	yes	Zeitschrift fuer Kristallographie, 1980 153 51 72		164	164
42253	Cd I2	156	P 3 m 1	425.7	4	164	P -3 m 1	425.7	4	yes	Zeitschrift fuer Kristallographie, 1980 153 51 72		164	164
42254	Cd I2	156	P 3 m 1	532	5	164	P -3 m 1	532	5	yes	Zeitschrift fuer Kristallographie, 1980 153 51 72		164	164
42434	V4 D2.88	27	P c c 2	124.2	2	49	P c c m	124.2	2	yes	Physica Status Solidi A: Applied Research, 1973 15 267 279	Cenzual, K., et al. Acta Crystallogr. B 47 (1991): 433-439 (1991), #27->49	49	49	49
42483	Ag3 Tl Te2	53	P m n a	338.3	2	65	C m m m	338.3	2		Kristallografiya 1972 17 281 283	Cenzual, K., et al. Acta Crystallogr. B 47 (1991): 433-439 (1991), #53->65	65	65	65
425144	Mo Cl6	165	P -3 c 1	170.6	1	193	P 63/m c m	170.6	1		Angewandte Chemie, International Edition, 2013 52 767 769		193	193	193
425579	Ca (Br0.70 I1.30)	148	R -3	329.4	3	166	R -3 m	329.4	3		Journal of Luminescence, 2015 159 274 279		166	166
426	Ca3 As Br3	200	P m -3	206.4	1	221	P m -3 m	206.4	1		Zeitschrift fuer Naturforschung, Teil B: Anorganische Chemie, Organische Chemie, Biochemie, Biophysik, Biologie1976 31 408 410		221	221	221
42703	Cr.68 Se	156	P 3 m 1	65.2	2	164	P -3 m 1	65.2	2	yes	Inorganic Chemistry, 1970 9 2125 2131		164	164
428448	Cs Al H4	88	I 41/a	459.6	4	141	I 41/a m d	459.6	4		European Journal of Inorganic Chemistry, 2014 2014 5683 5688		141	141	141
428585	La Mn0.5 Se O	13	P 1 2/c 1	150.6	2	59	P m m n	150.6	2		Zeitschrift fuer Anorganische und Allgemeine Chemie, 2015 641 529 536		59	59	59
428586	Ce Mn0.5 Se O	13	P 1 2/c 1	147.1	2	59	P m m n	147.1	2		Zeitschrift fuer Anorganische und Allgemeine Chemie, 2015 641 529 536		59	59	59
42887	Li6.45 Mn3 As4	16	P 2 2 2	225.3	1	67	C m m a	225.3	1	yes	Zeitschrift fuer Anorganische und Allgemeine Chemie (1950) (DE), 1968 356 253 272	Cenzual, K., et al. Acta Crystallogr. B 47 (1991): 433-439 (1991), #16->49 or 67	67	67
43006	Cs (Au O)	82	I -4	636.9	8	139	I 4/m m m	636.9	8	yes	Zeitschrift fuer Anorganische und Allgemeine Chemie (1950) (DE), 1968 359 36 40		139	139	139
43197	Ho2 C N.08	148	R -3	64.6	1	166	R -3 m	193.9	3		Bulletin de la Societe Francaise de Mineralogie et de Cristallographie, 1966 89 226 228		166	166	166
43229	Zr C0.6 H0.4	196	F 2 3	814.3	32	216	F -4 3 m	814.3	32		Monatshefte fuer Chemie, 1965 96 1563 1566		216	216	216
43243	Ta Se3	4	P 1 21 1	343.3	4	11	P 1 21/m 1	343.3	4	yes	Acta Chemica Scandinavica , 1965 19 701 710		11	11	11
432569	Cu4 Ti Se4	219	F -4 3 c	1440.4	8	215	P -4 3 m	180.1	1		Chemical Science, 2018 9 5405 5414		215	215	215
43348	Ca (Ta4 O11)	173	P 63	410.4	2	182	P 63 2 2	410.4	2		Bulletin de la Societe Francaise de Mineralogie et de Cristallographie, 1963 86 115 116		182	182
434234	Gd Pt Ge2	48	P n n n	612.2	8	71	I m m m	612.2	8		Dalton Transactions, 2018 47 6075 6088		71	71	71
434237	Y Pt Ge2	48	P n n n	605.2	8	71	I m m m	605.2	8		Dalton Transactions, 2018 47 6075 6088		71	71	71
43488	(Cr (N H3)6) Cl3	11	P 1 21/m 1	3310.8	12	12	C 1 2/m 1	3310.8	12		Thesis University Purdue, 1961 1961 1 139 20UPDC		12	12	12
43725	H D	87	I 4/m	67.3	2	139	I 4/m m m	67.3	2		Zhurnal Eksperimentalnoi i Teoreticheskoi Fiziki, 1960 39 1853 1853		139	139	139
43837	(Al0.74 Ge0.18 B0.08) Nb3	223	P m -3 n	138.8	2	229	I m -3 m	138.8	2		Metall (Clausthal-Zellerfeld, Germany), 1975 29 673 677		229	229
43939	V Cu13 (As2 Sn) S16	218	P -4 3 n	1200.8	2	217	I -4 3 m	1200.8	2		American Mineralogist, 1970 55 1787 1791		217	217
44075	Ti5 As3	194	P 63/m m c	247.3	2	191	P 6/m m m	123.7	1		Monatshefte fuer Chemie, 1965 96 565 569		191	191
4426	Cd Cu3 (O H)6 (N O3)2 (H2 O)	2	P -1	258.3	1	12	C 1 2/m 1	516.6	2		Helvetica Chimica Acta, 1969 52 2369 2380		12		12
44354	Fe3 C	182	P 63 2 2	85.7	2	193	P 63/m c m	85.7	2	yes	Journal of the Physical Society of Japan, 1959 14 186 195		193	193
44480	Cu10 Sb3	147	P -3	374.7	2	176	P 63/m	374.7	2		Zeitschrift fuer Metallkunde, 1958 49 124 133	Cenzual, K., et al. Acta Crystallogr. B 47 (1991): 433-439 (1991), #147->176	176	176
44677	K3 Sb	216	F -4 3 m	612.6	4	225	F m -3 m	612.6	4	yes	Journal of Applied Physics (Melville, NY, United States), 1966 37 174 179		225	225	225
44764	Mn S	219	F -4 3 c	176.2	8	221	P m -3 m	22	1	yes	Physical Review, 1956 104 924 928		221	221	221
44907	Li22 Si5	196	F 2 3	6591.8	16	216	F -4 3 m	6591.8	16		Kristallografiya 1964 9 338 341		216	216
45151	(Hg2 N)8 Cl3 (S O4)1.5 (C O3)1.5 (Mo O4)0.5 (H2 O)8	216	F -4 3 m	863.9	1	227	F d -3 m	863.9	1	yes	American Mineralogist, 1953 38 1225 1234		227	227	227
45249	Cu (N O3)2 (H2 O)1.5	15	C 1 2/c 1	1259.4	8	12	C 1 2/m 1	629.7	4		Acta Crystallographica, 1958 11 825 826		12	12	12
45250	Ba Si O3 (H2 O)5.3	33	P n a 21	1612.8	8	63	C m c m	1612.8	8	yes	Acta Crystallographica, 1958 11 371 372		63	63	63
45534	Ca2 (Co (N O2)6) Br (H2 O)8	183	P 6 m m	479.8	1	191	P 6/m m m	479.8	1	yes	Gazzetta Chimica Italiana, 1955 85 1710 1716		191	191	191
45798	Ca2.86 Si2.2 O7.085 (H2 O)3.835	1	P 1	73500	8	6	P 1 m 1	73500	8		Journal of Applied Crystallography, 2022 55 133 143		6
46056	Ca10.974 (P O4)6.012 (O H)3.592	1	P 1	534.1	1	4	P 1 21 1	534.1	1		Acta Crystallographica, Section C: Structural Chemistry, 2022 78 271 279		4	4	4
46132	La0.7 Ba0.15 Sr0.15 Co O3	161	R 3 c	338.7	6	167	R -3 c	338.7	6	yes	Journal of Superconductivity and Novel Magnetism, 2021 34 507 518		167	167
4656	B50 N2	118	P -4 n 2	392.1	1	134	P 42/n n m	392.1	1	yes	Journal of Applied Physics (Melville, NY, United States), 2017 122 155901-1 155901-5		134	134
48149	K2 Li (Al F6)	148	R -3	755.5	6	166	R -3 m	755.5	6		Materials Research Bulletin, 1984 19 983 988		166	166	166
48485	Ho Sb Te	129	P 4/n m m	162.5	4	123	P 4/m m m	40.6	1		Inorganic Chemistry, 2022 61 11399 11409		123	123	123
48486	Tb Sb Te	129	P 4/n m m	165	4	123	P 4/m m m	41.3	1		Inorganic Chemistry, 2022 61 11399 11409		123	123	123
49402	Cr S Br	59	P m m n	132.2	2	71	I m m m	132.2	2		Nature Communications, 2022 13 1 10		71	71	71
49403	Cr S Br	59	P m m n	131.9	2	71	I m m m	131.9	2		Nature Communications, 2022 13 1 10		71	71	71
49648	Eu (N H3)6	197	I 2 3	871	2	229	I m -3 m	871	2	yes	Journal of Solid State Chemistry, 1969 1 10 18		229	229	229
49649	Yb (N H3)6	197	I 2 3	804.4	2	229	I m -3 m	804.4	2	yes	Journal of Solid State Chemistry, 1969 1 10 18		229	229	229
49679	Na Tl O	176	P 63/m	117.7	2	194	P 63/m m c	117.7	2		Zeitschrift fuer Naturforschung, Teil B: Anorganische Chemie, Organische Chemie1985 40 122 123		194	194
50041	La0.95 (Mn0.94 O3)	161	R 3 c	117.7	2	167	R -3 c	353.2	6	yes	Materials Research Bulletin, 1997 32 763 777		167	167	167
50042	La0.93 (Mn0.97 O3)	161	R 3 c	117.7	2	167	R -3 c	353.2	6	yes	Materials Research Bulletin, 1997 32 763 777		167	167	167
50043	La0.91 (Mn0.99 O3)	161	R 3 c	117.7	2	167	R -3 c	353.2	6	yes	Materials Research Bulletin, 1997 32 763 777		167	167	167
50044	La0.9 (Mn O3)	161	R 3 c	117.7	2	167	R -3 c	353.2	6	yes	Materials Research Bulletin, 1997 32 763 777		167	167	167
50052	Bi2 Sr0.75 Pb1.25 Nb2 Ti O12	69	F m m m	1008.2	4	139	I 4/m m m	504.1	2		Materials Research Bulletin, 1997 32 351 369		139	139
5030	(Al.64 Fe.36)2 Cu2 (As O4)2 (O H)4	4	P 1 21 1	864.3	4	2	P -1	432.1	2	yes	Mineralogical Magazine, 2000 64 25 30		2	2
50317	(La S)1.18 (V S2)	20	C 2 2 21	437.6	4	63	C m c m	437.6	4	yes	Zeitschrift fuer Kristallographie, 1997 212 648 655		63	63	63
5033	(Co2 Ni6 (O H)16 (C O3) (H2 O)4.5)0.375	148	R -3	182.2	1	166	R -3 m	182.2	1		Bulletin de Mineralogie, 1980 103 113 117		166	166
5040	(Mn2 Mg6 (O H)16 (C O3) (H2 O)4.5)0.375	148	R -3	196.4	1	166	R -3 m	196.4	1		American Mineralogist, 1979 64 127 130		166	166
5118	(Mn.22 Ca0.06 Mg.01) (Mn0.986 O2) O.25 (H2 O)0.32	147	P -3	52.5	1	164	P -3 m 1	52.5	1		Ganseki Kobutsu Kosho Gakkaishi, 1971 65 1 15		164	164
51540	Cr0.35 Mo0.65	126	P 4/n n c	170.5	8	123	P 4/m m m	21.3	1		Zeitschrift fuer Kristallographie, 2001 216 190 198		123	123
51542	Cr0.16 Mo0.84	126	P 4/n n c	173.3	8	123	P 4/m m m	21.7	1		Zeitschrift fuer Kristallographie, 2001 216 190 198		123	123
5165	Cu1.91 Ag1.47 Fe.024 Te2	228	F d -3 c	1815.3	16	224	P n -3 m	226.9	2		Bulletin de la Societe Francaise de Mineralogie et de Cristallographie, 1971 94 172 174		224	224
51946	In3 Ir	118	P -4 n 2	351.8	4	136	P 42/m n m	351.8	4	yes	Naturwissenschaften 1958 45 360 361		136	136	136
51967	In Li Sn	216	F -4 3 m	297.5	4	225	F m -3 m	297.5	4	yes	Zeitschrift fuer Anorganische und Allgemeine Chemie (1950) (DE), 1974 410 241 250		225	225	225
51976	In Mg3	146	R 3	1075.4	12	166	R -3 m	1075.4	12	yes	Zeitschrift fuer Metallkunde, 1963 54 422 429	Cenzual, K., et al. Acta Crystallogr. B 47 (1991): 433-439 (1991), #146->166	166	166	166
52245	(N H4) Br	129	P 4/n m m	133.2	2	123	P 4/m m m	66.6	1		Helvetica Physica Acta, 1936 9 515 519		123	123	123
52311	Ta Sb2	5	C 1 2 1	266.5	4	12	C 1 2/m 1	266.5	4	yes	Acta Chemica Scandinavica , 1965 19 95 106		12	12	12
52472	V3 Si	223	P m -3 n	105.6	2	229	I m -3 m	105.6	2		Physical Review B: Condensed Matter and Materials Physics, 1983 27 119 124		229	229	229
52643	Ti3 Al2 N2	159	P 3 1 c	180.5	2	186	P 63 m c	180.5	2		Journal of Solid State Chemistry, 1984 53 260 265	Cenzual, K., et al. Acta Crystallogr. B 47 (1991): 433-439 (1991), #159->186	186	186
52709	Co2 (Be Ge)	225	F m -3 m	162.8	4	221	P m -3 m	20.3	0.5		Monatshefte fuer Chemie, 1967 98 408 411		221	221	221
52711	Co2 (Be Si)	225	F m -3 m	154.9	4	221	P m -3 m	19.4	0.5		Monatshefte fuer Chemie, 1967 98 408 411		221	221	221
52717	Ni2 (Be Si)	225	F m -3 m	160.1	4	221	P m -3 m	20	0.5		Monatshefte fuer Chemie, 1967 98 408 411		221	221	221
52727	(Mn Bi0.87 Sb0.09)0.69	17	P 2 2 21	184.1	4	51	P m m a	184.1	4	yes	Acta Chemica Scandinavica , 1972 26 175 190		51	51
52728	Mn (Bi0.85 Sb0.15)	17	P 2 2 21	180.1	4	51	P m m a	180.1	4	yes	Physica Status Solidi A: Applied Research, 1976 34 553 564	Cenzual, K., et al. Acta Crystallogr. B 47 (1991): 433-439 (1991), #17->51	51	51
52874	Ce D2.034	79	I 4	342.5	8	107	I 4 m m	342.5	8		Journal of Physics C: Solid State Physics, 1984 17 1575 1583		107	107	107
52875	Ce D2.045	79	I 4	341.9	8	107	I 4 m m	341.9	8		Journal of Physics C: Solid State Physics, 1984 17 1575 1583		107	107	107
52964	Co0.9 Ge2	41	A b a 2	347.8	8	64	C m c a	347.8	8	yes	Zeitschrift fuer Metallkunde, 1950 41 433 441	Cenzual, K., et al. Acta Crystallogr. B 47 (1991): 433-439 (1991), #41->64	64	64	64
53334	Cu7.2 S2 Se2	216	F -4 3 m	183.5	1	225	F m -3 m	183.5	1	yes	Zashchita Metallov, 1973 9 294 295		225	225	225
53460	Fe2 Ge	194	P 63/m m c	71.4	2	191	P 6/m m m	35.7	1		Journal of the Less-Common Metals, 1980 75 155 176		191	191
54043	Th Pd0.84 B4.2	200	P m -3	74.1	1	221	P m -3 m	74.1	1		Acta Crystallographica, Section A: Foundations of Crystallography, 1998 54 91 101		221	221	221
54126	Cu O2	22	F 2 2 2	407	4	69	F m m m	407	4	yes	Acta Crystallographica, Section B: Structural Science, 1997 53 113 124		69	69	69
54127	((Bi0.06 Sr0.46 Ca0.48)2 Cu2 O3)7	22	F 2 2 2	579.1	1	69	F m m m	579.1	1	yes	Acta Crystallographica, Section B: Structural Science, 1997 53 113 124		69	69
54128	((Bi0.04 Sr0.96)2 Cu2 O3)4	69	F m m m	603.3	1	47	P m m m	75.4	0.12		Acta Crystallographica, Section B: Structural Science, 1997 53 113 124		47	47
54214	(Tl2 O3).89	225	F m -3 m	491.2	3	221	P m -3 m	61.4	0.38		Crystal Growth & Design, 2002 2 427 430		221	221	221
54260	Ni2 Sn Ti	225	F m -3 m	226.6	4	221	P m -3 m	28.3	0.5		Journal of Magnetism and Magnetic Materials, 1993 128 93 100		221	221	221
54341	Mn2 Nd	6	P 1 m 1	240.1	4	11	P 1 21/m 1	240.1	4	yes	Journal of Physics: Condensed Matter, 1992 4 4675 4686		11	11	11
54376	Nd Si1.817	17	P 2 2 21	236.5	4	74	I m m a	236.5	4	yes	Journal of Magnetism and Magnetic Materials, 1991 97 53 68		74	74	74
5457	Ta H.84	21	C 2 2 2	80	4	67	C m m a	80	4	yes	Journal of the Less-Common Metals, 1984 101 523 527		67	67	67
54986	Ni2 Mn Sn	216	F -4 3 m	219.5	4	225	F m -3 m	219.5	4	yes	Journal of the Less-Common Metals, 1987 128 167 171		225	225	225
55461	Ca (Cu.65 Co.35 O2)1.25	69	F m m m	229.2	4	47	P m m m	28.6	0.5		Journal of Applied Crystallography, 2004 37 823 831		47	47	47
56053	Y3 Ge5	43	F d d 2	1356.6	8	70	F d d d	1356.6	8	yes	Journal of the Less-Common Metals, 1972 26 53 70		70	70	70
56166	La2 O3	150	P 3 2 1	82.4	1	164	P -3 m 1	82.4	1	yes	Zeitschrift fuer Kristallographie, 1928 69 415 421		164	164
56167	Cd3 As2	208	P 42 3 2	248.9	2	224	P n -3 m	248.9	2	yes	Gazzetta Chimica Italiana, 1928 58 655 664		224	224	224
56181	Ti H	86	P 42/n	81.5	4	131	P 42/m m c	40.8	2		Acta Metallurgica, 1984 32 1799 1807		131	131	131
56197	Zr D	86	P 42/n	104.1	4	131	P 42/m m c	52	2		Advances in Chemistry Series, 1963 39 87 98		131	131	131
56287	Fe1.44 O0.32 (O H)3.68	156	P 3 m 1	71.3	1	187	P -6 m 2	71.3	1		Clays and Clay Minerals, 1988 36 111 124		187
56579	Sr3 (Ru2 O7)	50	P b a n	623.9	4	125	P 4/n b m	623.9	4		Physical Review B: Condensed Matter and Materials Physics, 1998 58 8515 8521		125	125	125
56580	Sr3 (Ru2 O7)	50	P b a n	623.8	4	125	P 4/n b m	623.8	4		Physical Review B: Condensed Matter and Materials Physics, 1998 58 8515 8521		125	125	125
5672	(Mg0.491 Co0.509)4 O4	227	F d -3 m	614.7	8	225	F m -3 m	76.8	1		Advanced Science (Weinheim, Germany), 2015 2 1 9		225	225
56879	Bi2 (Bi Pb) W O8 Cl	83	P 4/m	217.4	1	123	P 4/m m m	217.4	1		Journal of Solid State Chemistry, 1986 62 92 104		123	123
56880	Ca2 Fe O3 Cl	85	P 4/n	202.1	2	129	P 4/n m m	202.1	2		Journal of Solid State Chemistry, 1991 92 496 513		129	129	129
56986	Ho Ag Sn	194	P 63/m m c	138.3	2	191	P 6/m m m	69.2	1		Journal of Magnetism and Magnetic Materials, 1992 117 L1 L4		191	191
57117	(Ge2 Sb3).8	107	I 4 m m	103.9	1	139	I 4/m m m	103.9	1	yes	Fizika Tverdogo Tela (Sankt-Petersburg), 1983 25 1228 1231		139	139
57352	Ag Ca	36	C m c 21	217.8	4	63	C m c m	217.8	4	yes	Acta Crystallographica, 1957 10 775 775		63	63	63
57639	Co2 Ti Al	225	F m -3 m	200	4	221	P m -3 m	25	0.5		Journal of Physics and Chemistry of Solids, 1973 34 1647 1654		221	221	221
57700	Al20.88 Cu12.14 Ni3.04	155	R 3 2	583.3	1	166	R -3 m	583.3	1	yes	Acta Crystallographica, 1956 9 70 74		166	166
57730	Al4.2 Cu3.2 Zn0.7	148	R -3	366.4	3	166	R -3 m	366.4	3		Metal Science Journal, 1975 9 163 168		166	166
57930	(Al Mn) Ir2	225	F m -3 m	218.7	4	221	P m -3 m	27.3	0.5		Journal of the Physical Society of Japan, 1972 32 281 281		221	221	221
58206	Al5 W	173	P 63	184.3	2	182	P 63 2 2	184.3	2		Acta Crystallographica, 1955 8 349 350	Cenzual, K., et al. Acta Crystallogr. B 47 (1991): 433-439 (1991), #173->182	182	182
58415	Au3 (Au0.04 Cd0.96)	107	I 4 m m	279.5	4	139	I 4/m m m	279.5	4	yes	Journal of the Physical Society of Japan, 1965 20 89 97	Cenzual, K., et al. Acta Crystallogr. B 47 (1991): 433-439 (1991), #107->139	139	139
58614	Au2 V	38	A m m 2	191.1	4	63	C m c m	191.1	4	yes	Zeitschrift fuer Metallkunde, 1962 53 433 444	Cenzual, K., et al. Acta Crystallogr. B 47 (1991): 433-439 (1991), #38->63	63	63	63
58776	Bi1.9 (Cu0.2 Mn1.8)	17	P 2 2 21	185.2	2	51	P m m a	185.2	2	yes	Physica Status Solidi A: Applied Research, 1976 34 553 564		51	51
58806	Bi Mn	17	P 2 2 21	194	4	51	P m m a	194	4	yes	Physica Status Solidi A: Applied Research, 1976 34 553 564		51	51	51
58814	Bi (Mn.97 Ti.03)	17	P 2 2 21	190.6	4	51	P m m a	190.6	4	yes	Physica Status Solidi A: Applied Research, 1976 34 553 564		51	51
58815	Bi (Mn.93 Zn.07)1.16	17	P 2 2 21	189.3	4	51	P m m a	189.3	4	yes	Physica Status Solidi A: Applied Research, 1976 34 553 564		51	51
58903	Ca3 Hg	217	I -4 3 m	952.8	8	221	P m -3 m	119.1	1	yes	Croatica Chemica Acta, 1978 51 75 79	Cenzual, K., et al. Acta Crystallogr. B 47 (1991): 433-439 (1991), #217->221	221	221	221
59024	Bi0.922 Ba0.037 Sm0.037 Fe0.997 O3	161	R 3 c	372.4	6	166	R -3 m	186.2	3	yes	Journal of Superconductivity and Novel Magnetism, 2023 36 223 228		166	166
59025	Bi0.9 Ba0.1 Fe O3	161	R 3 c	375	6	166	R -3 m	187.5	3	yes	Journal of Superconductivity and Novel Magnetism, 2023 36 223 228		166	166
59216	Bi0.5 Na0.5 Ti O3	161	R 3 c	351.2	6	167	R -3 c	351.2	6	yes	Inorganic Chemistry Communications, 2022 146 , ,		167	167	167
59955	Cu2 Se	196	F 2 3	196.8	4	216	F -4 3 m	196.8	4		Acta Crystallographica, Section B: Structural Science, 2004 60 282 286		216	216	216
601449	Ag (Sn1.5 Mn0.5) S4	88	I 41/a	606.6	4	141	I 41/a m d	606.6	4		Revue de Chimie Minerale, 1981 18 33 42		141	141
601450	Ag (Sn1.5 Ni0.5) S4	88	I 41/a	589.3	4	141	I 41/a m d	589.3	4		Revue de Chimie Minerale, 1981 18 33 42		141	141
601454	Hf2 Al3 C5	159	P 3 1 c	210.7	2	194	P 63/m m c	210.7	2	yes	Zeitschrift fuer Metallkunde, 1980 71 341 346		194	194
601480	Ag (Sn1.5 Co0.5) S4	88	I 41/a	589.8	4	141	I 41/a m d	589.8	4		Revue de Chimie Minerale, 1981 18 33 42		141	141
601541	Tl V5 Se7.8	5	C 1 2 1	551.8	2	12	C 1 2/m 1	551.8	2	yes	Materials Research Bulletin, 1986 21 69 76		12	12	12
601671	Cu (Co0.5 Sn1.5) S4	88	I 41/a	550.5	4	141	I 41/a m d	550.5	4		Revue de Chimie Minerale, 1981 18 33 42		141	141
601699	Cu (Fe0.5 Sn1.5) S4	88	I 41/a	550.5	4	141	I 41/a m d	550.5	4		Revue de Chimie Minerale, 1981 18 33 42		141	141
601702	Cu Ho Se2	147	P -3	92.4	1	164	P -3 m 1	92.4	1		Annales de Chimie (Cachan, France), 1972 7 253 262		164	164
601706	Cu (Ni0.5 Sn1.5) S4	88	I 41/a	545.9	4	141	I 41/a m d	545.9	4		Revue de Chimie Minerale, 1981 18 33 42		141	141
60193	W1.1 N	159	P 3 1 c	78.1	2	186	P 63 m c	78.1	2		Kristallografiya 1963 8 873 876		186	186
602022	Ti Fe H	17	P 2 2 21	58.9	2	51	P m m a	58.9	2	yes	Journal of the Less-Common Metals, 1987 130 69 78		51	51	51
602043	Cu6 Sn W S8	218	P -4 3 n	1279.4	4	217	I -4 3 m	1279.4	4		American Mineralogist, 1985 70 437 437		217	217
603658	Tl V5 S8	5	C 1 2 1	479.9	2	12	C 1 2/m 1	479.9	2	yes	Journal of Solid State Chemistry, 1985 59 324 331		12	12	12
604617	(Cd0.2 Hg0.8) Se	216	F -4 3 m	225.1	4	225	F m -3 m	225.1	4	yes	Materials Research Bulletin, 1984 19 465 470		225	225
6047	K Pd F3	62	P n m a	305.4	4	65	C m m m	152.7	2		Zeitschrift fuer Anorganische und Allgemeine Chemie (1950) (DE), 1974 408 115 120		65	65	65
604796	Ag Au Zn2	225	F m -3 m	249.6	4	221	P m -3 m	31.2	0.5		Scientia Sinica (English Edition), 1957 6 1013 1030		221	221	221
605088	Ag Dy Te2	147	P -3	113.2	1	164	P -3 m 1	113.2	1		Comptes Rendus des Seances de lAcademie des Sciences, Serie C: Sciences Chimiques1973 276 599 602		164	164
605119	Ag Er Te2	147	P -3	112	1	164	P -3 m 1	112	1		Comptes Rendus des Seances de lAcademie des Sciences, Serie C: Sciences Chimiques1973 276 599 602		164	164
605278	Ag Gd Te2	147	P -3	123	1	164	P -3 m 1	123	1		Comptes Rendus des Seances de lAcademie des Sciences, Serie C: Sciences Chimiques1973 276 599 602		164	164
605367	Ag Ho Te2	147	P -3	112.5	1	164	P -3 m 1	112.5	1		Comptes Rendus des Seances de lAcademie des Sciences, Serie C: Sciences Chimiques1973 276 599 602		164	164
605537	Ag Lu Te2	147	P -3	110.8	1	164	P -3 m 1	110.8	1		Comptes Rendus des Seances de lAcademie des Sciences, Serie C: Sciences Chimiques1973 276 599 602		164	164
60570	Cd (S O4)	18	P 21 21 2	145.1	2	59	P m m n	145.1	2	yes	Comptes Rendus Hebdomadaires des Seances de lAcademie des Sciences, 1961 253 997 999		59	59	59
605917	Ag Tm Te2	147	P -3	111.3	1	164	P -3 m 1	111.3	1		Comptes Rendus des Seances de lAcademie des Sciences, Serie C: Sciences Chimiques1973 276 599 602		164	164
605919	Ag Y Te2	147	P -3	113.8	1	164	P -3 m 1	113.8	1		Comptes Rendus des Seances de lAcademie des Sciences, Serie C: Sciences Chimiques1973 276 599 602		164	164
60614	V F2	136	P 42/m n m	74.8	2	139	I 4/m m m	74.8	2		Materials Research Bulletin, 1969 4 905 912		139	139	139
60751	V0.48 Ti0.52 As	62	P n m a	134.3	4	63	C m c m	134.3	4		Acta Chemica Scandinavica, Series A: Physical and Inorganic Chemistry, 1986 40 17 22		63	63
60992	Ba2 Sn2 Mn Fe10 O22	165	P -3 c 1	877.6	2	164	P -3 m 1	438.8	1		Journal of Magnetism and Magnetic Materials, 1986 62 367 380		164	164
60993	Ba2 Sn2 Mn Fe10 O22	165	P -3 c 1	873.5	2	164	P -3 m 1	436.7	1		Journal of Magnetism and Magnetic Materials, 1986 62 367 380		164	164
60995	Ba2 Sn2 Co Fe10 O22	165	P -3 c 1	868.9	2	164	P -3 m 1	434.5	1		Journal of Magnetism and Magnetic Materials, 1986 62 367 380		164	164
60996	Ba2 Sn2 Co Fe10 O22	165	P -3 c 1	872.5	2	164	P -3 m 1	436.3	1		Journal of Magnetism and Magnetic Materials, 1986 62 367 380		164	164
609968	Na Cd As	33	P n a 21	272.5	4	62	P n m a	272.5	4	yes	Zeitschrift fuer Naturforschung, Teil B: Anorganische Chemie, Organische Chemie, Biochemie, Biophysik, Biologie1976 31 1538 1539		62	62	62
60998	Ba2 Sn2 Ni Fe10 O22	165	P -3 c 1	865.9	2	164	P -3 m 1	432.9	1		Journal of Magnetism and Magnetic Materials, 1986 62 367 380		164	164
60999	Ba2 Sn2 Ni Fe10 O22	165	P -3 c 1	869	2	164	P -3 m 1	434.5	1		Journal of Magnetism and Magnetic Materials, 1986 62 367 380		164	164
610048	Co As	62	P n m a	101.3	4	63	C m c m	101.3	4		Periodico di Mineralogia, 1957 26 345 383		63	63	63
610610	Mo (As Ge)	5	C 1 2 1	200.5	4	12	C 1 2/m 1	200.5	4	yes	Journal of Materials Science, 1972 7 344 346		12	12	12
610614	Re (As Ge)	5	C 1 2 1	191.8	4	12	C 1 2/m 1	191.8	4	yes	Journal of Materials Science, 1972 7 344 346		12	12	12
610624	W (As Ge)	5	C 1 2 1	200.6	4	12	C 1 2/m 1	200.6	4	yes	Journal of Materials Science, 1972 7 344 346		12	12	12
61109	K P H2	14	P 1 21/c 1	166.2	2	12	C 1 2/m 1	166.2	2		Zeitschrift fuer Anorganische und Allgemeine Chemie (1950) (DE), 1985 531 108 118		12	12	12
61110	Rb P H2	14	P 1 21/c 1	186.9	2	12	C 1 2/m 1	186.9	2		Zeitschrift fuer Anorganische und Allgemeine Chemie (1950) (DE), 1985 531 108 118		12	12	12
611576	W As2	5	C 1 2 1	201.6	4	12	C 1 2/m 1	201.6	4	yes	Acta Chemica Scandinavica , 1966 20 403 416		12	12	12
61191	Pb1.6 Sb3.4 S7	173	P 63	1830.6	6	176	P 63/m	1830.6	6	yes	Bulletin de la Societe Francaise de Mineralogie et de Cristallographie, 1976 99 351 360		176	176
612020	In3 Au10	147	P -3	459.3	2	176	P 63/m	459.3	2		Naturwissenschaften 1959 46 647 648		176	176
612154	Au5 Mn2	1	P 1	233.3	2	6	P 1 m 1	233.3	2		Acta Crystallographica, 1964 17 1485 1486		6	6	6
612348	Au Sn4	41	A b a 2	498	4	68	C c c a	498	4	yes	Journal of the Less-Common Metals, 1981 80 P53 P58		68	68	68
61377	La Ni5 D5	186	P 63 m c	213.9	2	183	P 6 m m	106.9	1		Journal of the Less-Common Metals, 1985 113 127 148		183	183
61442	Na (B D4)	216	F -4 3 m	231.1	4	225	F m -3 m	231.1	4	yes	Journal of Solid State Chemistry, 1985 59 393 396		225	225	225
61625	Ge (S O4)2	148	R -3	393.8	3	166	R -3 m	393.8	3		Zeitschrift fuer Anorganische und Allgemeine Chemie, 2022 648 1 6		166	166	166
616826	(Mn (Bi0.84 Sb0.09))0.7	17	P 2 2 21	181.4	4	51	P m m a	181.4	4	yes	Acta Chemica Scandinavica , 1972 26 175 190		51	51
616909	Pt (Pb3.5 Bi0.5)	41	A b a 2	536.6	4	68	C c c a	536.6	4	yes	Journal of the Less-Common Metals, 1969 19 223 243		68	68
617225	Bi Ti2	131	P 42/m m c	238.3	4	139	I 4/m m m	238.3	4		Monatshefte fuer Chemie, 1958 89 154 159		139	139	139
620523	Cd Te	216	F -4 3 m	272.3	4	225	F m -3 m	272.3	4	yes	Journal of Physics and Chemistry of Solids, 1960 13 151 153		225	225	225
620877	Ce In Cu2	225	F m -3 m	314.2	4	221	P m -3 m	39.3	0.5		Solid State Communications, 1985 56 315 317		221	221	221
62117	V6 O13	67	C m m a	873.6	4	69	F m m m	873.6	4		Journal of Solid State Chemistry, 1985 56 318 324		69	69	69
622579	(Co0.5 Sn1.5) (Cu S4)	88	I 41/a	551.1	4	141	I 41/a m d	551.1	4		Revue de Chimie Minerale, 1981 18 33 42		141	141
622932	(Co0.66 Fe0.66 Ni0.66) Ta4 N5	189	P -6 2 m	238.4	2	193	P 63/m c m	238.4	2	yes	Acta Chemica Scandinavica , 1954 8 213 220		193	193
623808	Co2 Hf Sn	216	F -4 3 m	240.1	4	225	F m -3 m	240.1	4	yes	Soviet Physics - Solid State, 1990 32 1536 1538		225	225	225
624817	Co Rh2 Sn	138	P 42/n c m	233.8	4	139	I 4/m m m	116.9	2		Solid State Communications, 1976 18 423 425		139	139	139
62500	Ba2 Sn2 Mn Ga2 Fe8 O22	165	P -3 c 1	866.2	2	164	P -3 m 1	433.1	1		Journal of Magnetism and Magnetic Materials, 1986 62 367 380		164	164
625319	Co2 Sn Zr	216	F -4 3 m	241.5	4	225	F m -3 m	241.5	4	yes	Soviet Physics - Solid State, 1990 32 1536 1538		225	225	225
626435	Cr Ni P	150	P 3 2 1	103.8	3	189	P -6 2 m	103.8	3		Inorganic Materials, 1984 20 360 365		189	189
626578	Cr Rh2 Sn	138	P 42/n c m	239.9	4	139	I 4/m m m	120	2		Solid State Communications, 1976 18 423 425		139	139	139
627162	Dy0.67 Cu2 S2	147	P -3	83	1	164	P -3 m 1	83	1		Bulletin de la Societe Francaise de Mineralogie et de Cristallographie, 1965 88 575 579		164	164
627164	Dy0.67 Cu2 S2	147	P -3	83	1	164	P -3 m 1	83	1		Colloques Internationaux du Centre National de la Recherche Scientifique, 1967 1967 41 47		164	164
627167	Dy0.67 Cu2 S2	147	P -3	83	1	164	P -3 m 1	83	1		Inorganic Materials, 1973 9 755 756		164	164
627174	Dy Cu Se2	147	P -3	92.4	1	164	P -3 m 1	92.4	1		Annales de Chimie (Cachan, France), 1972 7 253 262		164	164
627175	Dy Cu Se2	147	P -3	92.4	1	164	P -3 m 1	92.4	1		Bulletin de la Societe Chimique de France, 1968 1968 533 536		164	164
627176	Dy0.67 Cu2 Se2	147	P -3	93.6	1	164	P -3 m 1	93.6	1		Inorganic Materials, 1975 11 1778 1779		164	164
627195	Dy0.67 Cu2 Te2	147	P -3	116.6	1	164	P -3 m 1	116.6	1		Azerbaidzhanskii Khimicheskii Zhurnal, 1976 1976 113 116		164	164
627238	Er0.67 Cu2 S2	147	P -3	82.3	1	164	P -3 m 1	82.3	1		Colloques Internationaux du Centre National de la Recherche Scientifique, 1967 1967 41 47		164	164
627248	Er Cu Se2	147	P -3	91.4	1	164	P -3 m 1	91.4	1		Annales de Chimie (Cachan, France), 1972 7 253 262		164	164
627249	Er Cu Se2	147	P -3	91.4	1	164	P -3 m 1	91.4	1		Bulletin de la Societe Chimique de France, 1968 1968 533 536		164	164
627261	Er0.67 Cu2 Te2	147	P -3	108.3	1	164	P -3 m 1	108.3	1		Azerbaidzhanskii Khimicheskii Zhurnal, 1974 1974 146 149		164	164
627262	Er Cu Te2	147	P -3	109.2	1	164	P -3 m 1	109.2	1		Izvestiya Akademii Nauk SSSR, Neorganicheskie Materialy, 1977 13 441 443		164	164
62762	Ba2 Y Cu3 O6.8	111	P -4 2 m	173.6	1	123	P 4/m m m	173.6	1	yes	Inorganic Chemistry, 1987 26 3191 3193		123	123
627620	Gd In Cu2	225	F m -3 m	268	4	221	P m -3 m	33.5	0.5		Solid State Communications, 1985 56 315 317		221	221	221
627629	Gd0.67 Cu2 S2	147	P -3	85	1	164	P -3 m 1	85	1		Annales de Chimie (Cachan, France), 1972 7 253 262		164	164
627639	Gd0.67 Cu2 Se2	147	P -3	94.4	1	164	P -3 m 1	94.4	1		Annales de Chimie (Cachan, France), 1972 7 253 262		164	164
627643	Gd0.67 Cu2 Se2	147	P -3	97.2	1	164	P -3 m 1	97.2	1		Bulletin de la Societe Chimique de France, 1968 1968 533 536		164	164
627645	(Cu0.5 Gd0.5) Cu2 Se2	147	P -3	103.3	1	164	P -3 m 1	103.3	1		Inorganic Materials, 1972 8 157 157		164	164
627646	Gd0.67 Cu2 Se2	147	P -3	97.5	1	164	P -3 m 1	97.5	1		Inorganic Materials, 1975 11 1778 1779		164	164
627667	(Cu0.5 Gd0.5) Cu2 Te2	147	P -3	114.9	1	164	P -3 m 1	114.9	1		Inorganic Materials, 1972 8 157 157		164	164
627668	Gd0.67 Cu2 Te2	147	P -3	117.1	1	164	P -3 m 1	117.1	1		Inorganic Materials, 1972 8 321 322		164	164
627672	Gd Cu Te2	147	P -3	109.8	1	164	P -3 m 1	109.8	1		Izvestiya Akademii Nauk SSSR, Neorganicheskie Materialy, 1977 13 441 443		164	164
627961	Ho0.67 Cu2 S2	147	P -3	82.6	1	164	P -3 m 1	82.6	1		Bulletin de la Societe Francaise de Mineralogie et de Cristallographie, 1965 88 575 579		164	164
627964	Ho0.67 Cu2 S2	147	P -3	82.6	1	164	P -3 m 1	82.6	1		Comptes Rendus Hebdomadaires des Seances de lAcademie des Sciences, 1965 261 5064 5067		164	164
627970	Ho Cu Se2	147	P -3	92.4	1	164	P -3 m 1	92.4	1		Bulletin de la Societe Chimique de France, 1968 1968 533 536		164	164
627989	Ho0.67 Cu2 Te2	147	P -3	109.6	1	164	P -3 m 1	109.6	1		Azerbaidzhanskii Khimicheskii Zhurnal, 1974 1974 146 149		164	164
628306	Lu0.67 Cu2 S2	147	P -3	81.3	1	164	P -3 m 1	81.3	1		Bulletin de la Societe Francaise de Mineralogie et de Cristallographie, 1965 88 575 579		164	164
628309	Lu0.67 Cu2 S2	147	P -3	81.3	1	164	P -3 m 1	81.3	1		Comptes Rendus Hebdomadaires des Seances de lAcademie des Sciences, 1965 261 5064 5067		164	164
628314	Lu Cu Se2	147	P -3	89.6	1	164	P -3 m 1	89.6	1		Annales de Chimie (Cachan, France), 1972 7 253 262		164	164
628315	Cu Lu Se2	147	P -3	89.6	1	164	P -3 m 1	89.6	1		Bulletin de la Societe Chimique de France, 1968 1968 533 536		164	164
628381	Cu2 (Mn Sn3) S8	88	I 41/a	567.3	2	141	I 41/a m d	567.3	2		Revue de Chimie Minerale, 1981 18 33 42		141	141
628382	Cu (Mn0.5 Sn1.5) S4	88	I 41/a	568.1	4	141	I 41/a m d	568.1	4		Revue de Chimie Minerale, 1981 18 33 42		141	141
62849	Pb O	67	C m m a	159	4	129	P 4/n m m	79.5	2		Journal of Solid State Chemistry, 1985 57 343 350		129	129	129
628556	Cu (Ni0.5 Sn1.5) S4	88	I 41/a	546.3	4	141	I 41/a m d	546.3	4		Revue de Chimie Minerale, 1981 18 33 42		141	141
628834	Sc Cu S2	147	P -3	73.4	1	164	P -3 m 1	73.4	1		Annales de Chimie (Cachan, France), 1972 7 253 262		164	164
628835	Sc0.67 Cu2 S2	147	P -3	72.6	1	164	P -3 m 1	72.6	1		Inorganic Materials, 1973 9 755 756		164	164
628910	Tb0.67 Cu2 S2	147	P -3	83.5	1	164	P -3 m 1	83.5	1		Bulletin de la Societe Francaise de Mineralogie et de Cristallographie, 1965 88 575 579		164	164
628912	Tb0.67 Cu2 S2	147	P -3	83.5	1	164	P -3 m 1	83.5	1		Comptes Rendus Hebdomadaires des Seances de lAcademie des Sciences, 1965 261 5064 5067		164	164
628937	Tm0.67 Cu2 S2	147	P -3	81.7	1	164	P -3 m 1	81.7	1		Bulletin de la Societe Francaise de Mineralogie et de Cristallographie, 1965 88 575 579		164	164
628940	Tm0.67 Cu2 S2	147	P -3	81.7	1	164	P -3 m 1	81.7	1		Comptes Rendus Hebdomadaires des Seances de lAcademie des Sciences, 1965 261 5064 5067		164	164
628961	Y0.67 Cu2 S2	147	P -3	83.6	1	164	P -3 m 1	83.6	1		Azerbaidzhanskii Khimicheskii Zhurnal, 1976 1976 113 116		164	164
628962	Y0.67 Cu2 S2	147	P -3	83	1	164	P -3 m 1	83	1		Bulletin de la Societe Francaise de Mineralogie et de Cristallographie, 1965 88 575 579		164	164
628965	Y0.67 Cu2 S2	147	P -3	83	1	164	P -3 m 1	83	1		Comptes Rendus Hebdomadaires des Seances de lAcademie des Sciences, 1965 261 5064 5067		164	164
628969	Yb0.67 Cu2 S2	147	P -3	82.5	1	164	P -3 m 1	82.5	1		Azerbaidzhanskii Khimicheskii Zhurnal, 1976 1976 125 127		164	164
628970	Yb0.67 Cu2 S2	147	P -3	81.4	1	164	P -3 m 1	81.4	1		Bulletin de la Societe Francaise de Mineralogie et de Cristallographie, 1965 88 575 579		164	164
628973	Yb0.67 Cu2 S2	147	P -3	81.4	1	164	P -3 m 1	81.4	1		Comptes Rendus Hebdomadaires des Seances de lAcademie des Sciences, 1965 261 5064 5067		164	164
628975	(Yb0.5 Cu0.5) Cu2 S2	147	P -3	86.9	1	164	P -3 m 1	86.9	1		Inorganic Materials, 1972 8 157 157		164	164
629015	Sc Cu Se2	147	P -3	82.1	1	164	P -3 m 1	82.1	1		Annales de Chimie (Cachan, France), 1972 7 253 262		164	164
629016	Sc Cu Se2	147	P -3	82.1	1	164	P -3 m 1	82.1	1		Bulletin de la Societe Chimique de France, 1968 1968 533 536		164	164
629017	Sc0.67 Cu2 Se2	147	P -3	80.4	1	164	P -3 m 1	80.4	1		Inorganic Materials, 1975 11 1778 1779		164	164
629107	Tb Cu Se2	147	P -3	93.5	1	164	P -3 m 1	93.5	1		Annales de Chimie (Cachan, France), 1972 7 253 262		164	164
629108	Tb Cu Se2	147	P -3	93.5	1	164	P -3 m 1	93.5	1		Bulletin de la Societe Chimique de France, 1968 1968 533 536		164	164
629144	Tm Cu Se2	147	P -3	90.7	1	164	P -3 m 1	90.7	1		Annales de Chimie (Cachan, France), 1972 7 253 262		164	164
629145	Tm Cu Se2	147	P -3	90.7	1	164	P -3 m 1	90.7	1		Bulletin de la Societe Chimique de France, 1968 1968 533 536		164	164
629150	Y Cu Se2	147	P -3	92.5	1	164	P -3 m 1	92.5	1		Annales de Chimie (Cachan, France), 1972 7 253 262		164	164
629152	Y Cu Se2	147	P -3	92.5	1	164	P -3 m 1	92.5	1		Bulletin de la Societe Chimique de France, 1968 1968 533 536		164	164
629154	Yb Cu Se2	147	P -3	90.3	1	164	P -3 m 1	90.3	1		Annales de Chimie (Cachan, France), 1972 7 253 262		164	164
629155	Yb0.67 Cu2 Se2	147	P -3	88.8	1	164	P -3 m 1	88.8	1		Azerbaidzhanskii Khimicheskii Zhurnal, 1976 1976 125 127		164	164
629156	Yb Cu Se2	147	P -3	90.3	1	164	P -3 m 1	90.3	1		Bulletin de la Societe Chimique de France, 1968 1968 533 536		164	164
629264	Sm0.67 Cu2 Te2	147	P -3	118.3	1	164	P -3 m 1	118.3	1		Inorganic Materials, 1972 8 321 322		164	164
629268	Cu3 Sn	216	F -4 3 m	228.8	4	225	F m -3 m	228.8	4	yes	Acta Crystallographica, 1956 9 1036 1036		225	225	225
629324	Cu2 Tb0.67 Te2	147	P -3	111.7	1	164	P -3 m 1	111.7	1		Azerbaidzhanskii Khimicheskii Zhurnal, 1974 1974 146 149		164	164
629348	Cu2 Tm0.67 Te2	147	P -3	110.2	1	164	P -3 m 1	110.2	1		Azerbaidzhanskii Khimicheskii Zhurnal, 1974 1974 146 149		164	164
629349	Cu Tm Te2	147	P -3	108	1	164	P -3 m 1	108	1		Izvestiya Akademii Nauk SSSR, Neorganicheskie Materialy, 1977 13 441 443		164	164
629350	Cu Tb Te2	147	P -3	110.8	1	164	P -3 m 1	110.8	1		Izvestiya Akademii Nauk SSSR, Neorganicheskie Materialy, 1977 13 441 443		164	164
629353	Cu2 Y0.67 Te2	147	P -3	115.9	1	164	P -3 m 1	115.9	1		Azerbaidzhanskii Khimicheskii Zhurnal, 1976 1976 113 116		164	164
629355	Cu2 Yb0.67 Te2	147	P -3	105	1	164	P -3 m 1	105	1		Azerbaidzhanskii Khimicheskii Zhurnal, 1976 1976 125 127		164	164
62946	La1.9 Ba0.1 Cu O4	49	P c c m	384.1	4	69	F m m m	384.1	4		Japanese Journal of Applied Physics, Part 2: Letters & Express Letters, 1987 26 380 382		69	69
6295	(Fe2 Mg6 (O H)16 (C O3) (H2 O)4.5)0.375	148	R -3	196	1	166	R -3 m	196	1		Neues Jahrbuch fuer Mineralogie, Monatshefte, 1969 1969 552 558		166	166
63188	Rb2 (Zn Cl4)	33	P n a 21	838.5	4	62	P n m a	838.5	4	yes	Acta Crystallographica, Section B: Structural Science, 1989 45 370 378		62	62	62
632739	Fe Ta2 N2.6	189	P -6 2 m	237.4	4	193	P 63/m c m	237.4	4	yes	Acta Chemica Scandinavica , 1954 8 213 220		193	193
633234	Fe Rh2 Sn	138	P 42/n c m	238.1	4	139	I 4/m m m	119	2		Solid State Communications, 1976 18 423 425		139	139	139
633320	Fe2 Sn S4	88	I 41/a	552.1	4	141	I 41/a m d	552.1	4		Comptes Rendus des Seances de lAcademie des Sciences, Serie C: Sciences Chimiques1977 284 845 847		141	141	141
63426	Ti D1.7	66	C c c m	81.2	4	69	F m m m	81.2	4		Acta Metallurgica, 1988 36 2267 2273		69	69	69
634443	Li2 Ir Ga	216	F -4 3 m	220.2	4	225	F m -3 m	220.2	4	yes	Journal of the Less-Common Metals, 1990 161 303 312		225	225	225
634667	Mn Ga2 S4	33	P n a 21	589.1	4	26	P m c 21	147.3	1		Comptes Rendus des Seances de lAcademie des Sciences, Serie C: Sciences Chimiques1973 277 1021 1023		26	26	26
635023	Ga3 Os	118	P -4 n 2	284.1	4	136	P 42/m n m	284.1	4	yes	Naturwissenschaften 1958 45 360 361		136	136	136
635876	Gd Ir2 Si2	107	I 4 m m	164.5	2	139	I 4/m m m	164.5	2	yes	Revue de Chimie Minerale, 1985 22 711 721		139	139	139
636533	Ge	186	P 63 m c	88.1	4	194	P 63/m m c	88.1	4	yes	Soviet Physics - Solid State, 1975 17 1647 1648		194	194
636880	Li22 Ge5	196	F 2 3	6708.5	16	216	F -4 3 m	6708.5	16		Soviet Physics - Crystallography, 1964 9 269 271		216	216
637062	Pd2 Mn Ge	216	F -4 3 m	236.3	4	225	F m -3 m	236.3	4	yes	Physica Status Solidi A: Applied Research, 1970 3 959 964		225	225
639148	Hg4 Pt	211	I 4 3 2	236.7	2	229	I m -3 m	236.7	2	yes	Monatshefte fuer Chemie, 1953 84 211 212		229	229	229
639178	Hg Ta S2	160	R 3 m	167.9	3	166	R -3 m	167.9	3	yes	Journal of Chemical Physics, 1973 59 1922 1929		166	166	166
63938	Ag2 O	201	P n -3	107.9	2	224	P n -3 m	107.9	2		Inorganic Chemistry Communications, 2023 148 , ,		224	224	224
639824	Li2 Ir In	216	F -4 3 m	272.2	4	225	F m -3 m	272.2	4	yes	Journal of the Less-Common Metals, 1990 161 303 312		225	225	225
639885	Li2 Mg In	225	F m -3 m	317.8	4	221	P m -3 m	39.7	0.5		Zeitschrift fuer Metallkunde, 1968 59 414 418		221	221	221
640295	In2 Pt3	163	P -3 1 c	367.6	4	194	P 63/m m c	367.6	4		Naturwissenschaften 1968 55 542 543		194	194
640315	(In Pt4 Tm)0.66	221	P m -3 m	66.2	1	225	F m -3 m	66.2	1		Journal of Magnetism and Magnetic Materials, 1990 92 80 86		225	225
641053	Ir Sn4	41	A b a 2	451.3	4	68	C c c a	451.3	4	yes	Journal of the Less-Common Metals, 1984 98 L1 L3		68	68	68
641839	La S2	117	P -4 b 2	538	8	129	P 4/n m m	134.5	2	yes	Zhurnal Neorganicheskoi Khimii, 1978 23 3171 3180		129	129	129
641840	La4 S7	117	P -4 b 2	554.7	2	111	P -4 2 m	277.4	1		Zhurnal Neorganicheskoi Khimii, 1978 23 3171 3180		111	111	111
642370	Li22 Si5	196	F 2 3	6591.8	16	216	F -4 3 m	6591.8	16		Soviet Physics - Crystallography, 1964 9 269 271		216	216
642384	Li22 Sn5	196	F 2 3	7738.9	16	216	F -4 3 m	7738.9	16		Soviet Physics - Crystallography, 1964 9 269 271		216	216
642400	Li22 Tl5	196	F 2 3	8003.6	16	216	F -4 3 m	8003.6	16		Acta Crystallographica, Section A: Crystal Physics, Diffraction, Theoretical and General Crystallography 1981 37 C 185		216	216
643329	Pd2 Mn Sn	216	F -4 3 m	260.1	4	225	F m -3 m	260.1	4	yes	Physica Status Solidi A: Applied Research, 1970 3 959 964		225	225	225
643469	Mn2 Sn S4	88	I 41/a	571.3	4	141	I 41/a m d	571.3	4		Comptes Rendus des Seances de lAcademie des Sciences, Serie C: Sciences Chimiques1977 284 845 847		141	141	141
644249	Mo S2	160	R 3 m	159.4	3	166	R -3 m	159.4	3	yes	Inorganic Materials, 1979 15 1207 1208		166	166	166
644541	Nb4 N3	83	P 4/m	82.8	1	123	P 4/m m m	41.4	0.5		Journal of Applied Physics (Melville, NY, United States), 1974 45 1389 1389		123	123	123
644598	Ni2 Ta4 N5	189	P -6 2 m	239.6	2	193	P 63/m c m	239.6	2	yes	Acta Chemica Scandinavica , 1954 8 213 220		193	193
644729	Ta N	174	P -6	67.8	3	189	P -6 2 m	67.8	3		Zeitschrift fuer Anorganische und Allgemeine Chemie (1950) (DE), 1979 452 17 26		189	189
645857	Nd4 S7	117	P -4 b 2	503	2	115	P -4 m 2	125.7	0.5		Zhurnal Neorganicheskoi Khimii, 1978 23 3171 3180		115	115	115
646117	Ni2 P	150	P 3 2 1	100.6	3	189	P -6 2 m	100.6	3		Russian Metallurgy (English Translation), 1983 1983 155 157		189	189
64633	Bi1.8 Ca1.2 Sr1.8 Cu2.2 O8.22	69	F m m m	892.6	4	139	I 4/m m m	446.3	2		Japanese Journal of Applied Physics, Part 2: Letters & Express Letters, 1988 27 584 586		139	139
647237	(U0.3 Np1.7)	90	P 4 21 2	83	2	129	P 4/n m m	83	2	yes	Journal of the Less-Common Metals, 1959 1 467 475		129	129
648187	Ta P2	5	C 1 2 1	189.3	4	12	C 1 2/m 1	189.3	4	yes	Nature (London, United Kingdom), 1964 204 775 775		12	12	12
648920	Pd Sn4	41	A b a 2	471.1	4	68	C c c a	471.1	4	yes	Journal of the Less-Common Metals, 1985 109 339 344		68	68	68
648990	Pd4 Te	216	F -4 3 m	2035.8	20	227	F d -3 m	2035.8	20	yes	Acta Chemica Scandinavica , 1956 10 1620 1634		227	227	227
649273	Pr4 S7	117	P -4 b 2	513.9	2	115	P -4 m 2	128.5	0.5		Zhurnal Neorganicheskoi Khimii, 1978 23 3171 3180		115	115	115
649677	Pt Sn4	41	A b a 2	465.7	4	68	C c c a	465.7	4	yes	Journal of the Less-Common Metals, 1985 109 339 344		68	68	68
650517	Rh5 V3	38	A m m 2	217.1	2	63	C m c m	217.1	2	yes	Moscow University Chemistry Bulletin (English Translation), 1977 32 40 42		63	63	63
651260	Tl V5 S8	5	C 1 2 1	486.5	2	12	C 1 2/m 1	486.5	2	yes	Revue de Chimie Minerale, 1978 15 542 551		12	12	12
651440	Yb S2	117	P -4 b 2	466.1	8	129	P 4/n m m	116.5	2	yes	Zhurnal Neorganicheskoi Khimii, 1978 23 3171 3180		129	129	129
651539	Tl Sb Se2	53	P m n a	226.5	2	65	C m m m	226.5	2		Thermochimica Acta, 1990 160 87 92		65	65	65
651799	Sc	90	P 4 21 2	71.1	4	129	P 4/n m m	71.1	4	yes	Physical Review B: Condensed Matter and Materials Physics, 1982 25 6019 6021		129	129	129
653722	V2 D	8	C 1 m 1	59.4	2	12	C 1 2/m 1	59.4	2	yes	Journal of Applied Crystallography, 1973 6 206 216		12	12	12
653907	(Mn Bi0.86)0.88	17	P 2 2 21	193.8	5	51	P m m a	193.8	5	yes	Acta Chemica Scandinavica , 1972 26 175 190	Cenzual, K., et al. Acta Crystallogr. B 47 (1991): 433-439 (1991), #17->51	51	51	51
654405	La B2 C2	112	P -4 2 c	115.7	2	131	P 42/m m c	115.7	2	yes	Acta Crystallographica, Section B: Structural Crystallography and Crystal Chemistry1980 36 1540 1544	Cenzual, K., et al. Acta Crystallogr. B 47 (1991): 433-439 (1991), #112->131	131	131	131
654666	Ni2 Si	182	P 63 2 2	61.3	2	194	P 63/m m c	61.3	2	yes	Acta Crystallographica, 1952 5 329 331	Cenzual, K., et al. Acta Crystallogr. B 47 (1991): 433-439 (1991), #182->194	194	194
654688	In Tl S2	187	P -6 m 2	187.4	2	194	P 63/m m c	187.4	2	yes	Soviet Physics - Crystallography, 1973 18 226 227		194	194
654790	Co2 Ta4 N5	189	P -6 2 m	237.6	2	193	P 63/m c m	237.6	2	yes	Acta Chemica Scandinavica , 1954 8 213 220		193	193
655298	In Sb	25	P m m 2	54.5	1	51	P m m a	54.5	1	yes	Soviet Physics - Solid State, 1983 25 1712 1715		51	51	51
655673	Li3 (B N2)	94	P 42 21 2	113.4	2	136	P 42/m n m	113.4	2	yes	Journal of Solid State Chemistry, 1987 71 1 11	Cenzual, K., et al. Acta Crystallogr. B 47 (1991): 433-439 (1991), #94->136	136	136	136
657261	Tb Ag Sn	194	P 63/m m c	140.2	2	191	P 6/m m m	70.1	1		Journal of Magnetism and Magnetic Materials, 1992 117 L1 L4		191	191
659824	Hg4 Pt	211	I 4 3 2	238.3	2	229	I m -3 m	238.3	2	yes	Journal of Applied Crystallography, 1982 15 100 101		229	229	229
66480	(Fe0.8 Zr0.2) F3.2	225	F m -3 m	453.5	24	221	P m -3 m	56.7	3		Journal of Alloys and Compounds, 1992 183 263 270		221	221
668	Li Mn2 O4	70	F d d d	625.2	8	141	I 41/a m d	312.6	4		European Journal of Inorganic Chemistry, 2019 2019 4835 4845		141	141
669	Li Mn2 O4	70	F d d d	594.2	8	141	I 41/a m d	297.1	4		European Journal of Inorganic Chemistry, 2019 2019 4835 4845		141	141
670	Li Mn2 O4	70	F d d d	625.3	8	141	I 41/a m d	312.6	4		European Journal of Inorganic Chemistry, 2019 2019 4835 4845		141	141
67974	Cs0.7 (Nb2.7 W2.3) O14	18	P 21 21 2	2306.3	8	55	P b a m	2306.3	8	yes	Ultramicroscopy 1993 52 429 435		55	55
68021	Tl3 (Si F6) F	163	P -3 1 c	375.2	2	194	P 63/m m c	375.2	2		Izvestiya Akademii Nauk SSSR, Seriya Khimicheskaya, 1988 1988 958 962		194	194
68596	Tb Si1.736	46	I m a 2	213.2	4	38	A m m 2	106.6	2		Journal of the Less-Common Metals, 1990 162 197 219		38	38	38
68963	(Pr0.65 Ba0.35) Mn O3	140	I 4/m c m	235.7	4	123	P 4/m m m	58.9	1		European Journal of Solid State and Inorganic Chemistry, 1990 27 421 433		123	123
69718	Ba4 Yb Cu3 O9	200	P m -3	520.7	2	223	P m -3 n	520.7	2		Journal of the Less-Common Metals, 1991 170 83 91		223	223	223
69756	Cu1.8 S	160	R 3 m	121.2	1	225	F m -3 m	484.8	4	yes	Journal of Physics: Condensed Matter, 1991 3 6559 6570		225	225	225
69870	Ca2 Fe O3 Cl	75	P 4	202.1	2	99	P 4 m m	202.1	2		Journal of Solid State Chemistry, 1991 92 496 513		99	99	99
70064	Na9.28 C60	202	F m -3	3105.7	4	225	F m -3 m	3105.7	4		Nature (London, United Kingdom), 1992 360 568 571		225	225	225
70067	Na2 C60	225	F m -3 m	2856.6	4	221	P m -3 m	357.1	0.5		Nature (London, United Kingdom), 1992 356 416 418		221	221	221
70335	Ag2 S	1	P 1	263.7	4	14	P 1 21/c 1	263.7	4	yes	Journal of Alloys and Compounds, 2023 939 , ,		14	14	14
71088	Cr0.317 Ga0.683 Te2.327	143	P 3	98.8	1	156	P 3 m 1	98.8	1		Journal of the American Chemical Society, 2023 145 4683 4690		156	156
71338	Sn Se	39	A b m 2	434.7	4	67	C m m a	434.7	4	yes	Materials Research Bulletin, 1991 26 879 885		67	67	67
71464	Er3 Fe2 (Fe O4)3	142	I 41/a c d	1875.5	8	230	I a -3 d	1875.5	8		Zeitschrift fuer Physik B: Condensed Matter, 1991 82 283 294		230	230	230
71478	Pb2 Sr2 Y Cu3 O8	17	P 2 2 21	460.6	2	53	P m n a	460.6	2	yes	Journal of the Physical Society of Japan, 1992 61 881 890		53	53	53
71753	I (Bi0.915 Pb0.085)2 (Sr0.93 Pb0.07)2 (Ca0.965 Pb0.035)2 Cu3 O10	28	P m a 2	641.5	2	53	P m n a	641.5	2	yes	Physica C: Superconductivity and Ist Application (Amsterdam, Netherlands), 1992 198 309 317		53	53
72007	Ce Ge0.66 Si0.95	22	F 2 2 2	493.6	8	119	I -4 m 2	246.8	4		Journal of Alloys and Compounds, 1992 189 9 15		119	119	119
72136	Mg (Si F6) (D2 O)6	148	R -3	770.1	3	166	R -3 m	770.1	3		Journal of Solid State Chemistry, 1992 99 276 282		166		166
72649	Y Sr2 Cu2 Co O7	46	I m a 2	671.6	4	74	I m m a	671.6	4	yes	Journal of Solid State Chemistry, 1993 103 472 480		74		74
7288	Pb (C4 O4)	139	I 4/m m m	457.9	4	123	P 4/m m m	114.5	1		Polyhedron 2019 164 123 131		123	123	123
73250	As Te0.5 O2	143	P 3	106.7	1	156	P 3 m 1	106.7	1		Zeitschrift fuer Kristallographie, 1993 205 27 33		156	156
74269	Y4 Sr8 Cu11 (C O3) O25	35	C m m 2	1319.1	2	65	C m m m	1319.1	2	yes	Physica C: Superconductivity and Ist Application (Amsterdam, Netherlands), 1993 207 65 78		65	65	65
74349	(Sr La) Mg0.5 Mn0.5 O4	89	P 4 2 2	373.5	4	123	P 4/m m m	373.5	4	yes	Materials Research Bulletin, 1993 28 597 603		123	123	123
74350	Sr La Zn0.5 Mn0.5 O4	89	P 4 2 2	376.2	4	123	P 4/m m m	376.2	4	yes	Materials Research Bulletin, 1993 28 597 603		123	123	123
74501	Bi Te I	143	P 3	111.4	1	156	P 3 m 1	111.4	1		Zeitschrift fuer Kristallographie, 1993 204 89 94		156	156
74692	Sn0.33 Ta S2	182	P 63 2 2	416.3	6	193	P 63/m c m	416.3	6	yes	Physica B+C: Physics of Condensed Matter + Atomic, Molecular and Plasma Physics, Optics (Amsterdam)1980 99 121 127		193	193
74693	Pb0.33 Ta S2	182	P 63 2 2	424.9	6	193	P 63/m c m	424.9	6	yes	Physica B+C: Physics of Condensed Matter + Atomic, Molecular and Plasma Physics, Optics (Amsterdam)1980 99 121 127		193	193
74694	Pb0.33 (Nb S2)	182	P 63 2 2	430	6	193	P 63/m c m	430	6	yes	Physica B+C: Physics of Condensed Matter + Atomic, Molecular and Plasma Physics, Optics (Amsterdam)1980 99 121 127		193	193
74700	Bi0.67 Nb S2	182	P 63 2 2	496.1	6	193	P 63/m c m	496.1	6	yes	Physica B+C: Physics of Condensed Matter + Atomic, Molecular and Plasma Physics, Optics (Amsterdam)1980 99 121 127		193	193
74759	(N H4)0.74 (Cu (N H3)2)0.13 Br	200	P m -3	66.9	1	221	P m -3 m	66.9	1		Zeitschrift fuer Kristallographie, 1994 209 343 345		221	221	221
75696	Ba2 In1.051 Cu0.807 O4.53	47	P m m m	141.5	1	123	P 4/m m m	141.5	1		Physica C: Superconductivity and Ist Application (Amsterdam, Netherlands), 1994 220 119 126		123	123
75971	Fe W N2	163	P -3 1 c	78.4	2	194	P 63/m m c	78.4	2		Materials Research Society Symposium Proceedings, 1994 327 165 170		194	194
759775	Mg F2	58	P n n m	65.8	2	136	P 42/m n m	65.8	2		Physics and Chemistry of Minerals, 2019 46 987 1002		136	136	136
76250	Mn Co Sb	216	F -4 3 m	205.4	4	225	F m -3 m	205.4	4	yes	Monatshefte fuer Chemie, 1952 83 237 241		225	225	225
76409	Mn3 As	59	P m m n	233.7	4	63	C m c m	233.7	4		Monatshefte fuer Chemie, 1951 82 513 525	Cenzual, K., et al. Acta Crystallogr. B 47 (1991): 433-439 (1991), #59->63	63	63	63
76460	Ta3 N5	12	C 1 2/m 1	405.5	4	63	C m c m	405.5	4		Comptes Rendus des Seances de lAcademie des Sciences, Serie B: Sciences Physiques1977 285 17 20		63	63	63
76762	Na2 Mg Al F7	44	I m m 2	515.6	4	74	I m m a	515.6	4	yes	Arkiv foer Kemi, Mineralogi och Geologi, 1945 18 1 7		74	74	74
76943	Co.875 Ge2	41	A b a 2	344.8	8	64	C m c a	344.8	8	yes	Naturwissenschaften 1948 35 222 222		64	64	64
76967	Tl (I O3)	160	R 3 m	87.5	1	166	R -3 m	262.5	3	yes	Anales de la Real Sociedad Espanola de Fisica y Quimica, 1947 43 1051 1060		166	166	166
77379	Ca (As2 O6)	149	P 3 1 2	102.5	1	162	P -3 1 m	102.5	1	yes	Arkiv foer Kemi, Mineralogi och Geologi, 1941 15 1 6		162	162
77382	K2 Pb2 (Si2 O7)	147	P -3	208.3	1	191	P 6/m m m	208.3	1		Journal of Research of the National Bureau of Standards (United States), 1941 26 489 494		191	191
77709	W O2.96	13	P 1 2/c 1	2686.2	50	10	P 1 2/m 1	1343.1	25		Inorganic Chemistry, 1966 5 136 142		10	10	10
77826	Cu Sr0.072 O2	22	F 2 2 2	405.9	4	69	F m m m	405.9	4	yes	Acta Chemica Scandinavica, 1993 47 1179 1189		69	69	69
77828	Cu Sr0.082 O2	22	F 2 2 2	405.9	4	69	F m m m	405.9	4	yes	Acta Chemica Scandinavica, 1997 47 1179 1189		69	69	69
77832	V S2	20	C 2 2 21	437.6	4	63	C m c m	437.6	4	yes	Zeitschrift fuer Kristallographie, 1997 212 648 655		63	63	63
77903	Pd10 Te3	216	F -4 3 m	2043.5	8	227	F d -3 m	2043.5	8	yes	Kristallografiya 1969 14 907 909		227	227	227
77957	Ni1.78 Ge	187	P -6 m 2	68.2	2	194	P 63/m m c	68.2	2	yes	Journal of the Less-Common Metals, 1971 24 23 40		194	194
78015	(Y1.3 Ca0.7) Ba4 Cu5 (C O3) O11	35	C m m 2	694.2	2	65	C m m m	694.2	2	yes	Journal of Solid State Chemistry, 1994 108 219 229		65	65
79592	Sr	159	P 3 1 c	593	6	189	P -6 2 m	296.5	3		Japanese Journal of Applied Physics, Part 1: Regular Papers, Brief Communications & Review Papers1993 32 752 753		189	191	189
79806	Bi2 U0.5 La0.5 O5.25	147	P -3	134.4	1	164	P -3 m 1	134.4	1		Chemistry of Materials, 1995 7 341 347		164	164
80892	(Fe0.81 Mo0.19) Mo N2	163	P -3 1 c	77.7	2	194	P 63/m m c	77.7	2		Chemistry of Materials, 1995 7 1824 1828		194	194
81123	Sr	159	P 3 1 c	599.7	6	189	P -6 2 m	299.8	3		Nippon Kessho Gakkaishi, 1995 37 309 314		189	189	189
81687	Na ((Cu1.54 V0.46) S2)	147	P -3	88.1	1	164	P -3 m 1	88.1	1		European Journal of Solid State and Inorganic Chemistry, 1996 33 987 992		164	164
81983	U W3 O11	17	P 2 2 21	415.7	2	51	P m m a	415.7	2	yes	Journal of Solid State Chemistry, 1996 121 167 173		51	51	51
82235	Fe0.925 O	148	R -3	158.1	8	166	R -3 m	59.3	3		Journal of Solid State Chemistry, 1996 124 52 57		166	166	166
82236	Fe O	148	R -3	160.6	8	166	R -3 m	60.2	3		Journal of Solid State Chemistry, 1996 124 52 57		166	166	166
82351	Na6 (Co Se4)	29	P c a 21	2097.4	8	36	C m c 21	1048.7	4		Zeitschrift fuer Anorganische und Allgemeine Chemie (1950) (DE), 1995 621 412 416		36	36	36
83091	Tl3 Sr8 Cu4 (Cr O4) O15.9	35	C m m 2	1019.4	2	65	C m m m	1019.4	2	yes	Physica C: Superconductivity and Ist Application (Amsterdam, Netherlands), 1996 262 159 167		65	65	65
83745	Cu2 Er0.667 S2	147	P -3	82.1	1	164	P -3 m 1	82.1	1		Physica Status Solidi A: Applied Research, 1990 121 21 28		164	164
8397	Cu3 Si	164	P -3 m 1	104.6	2	191	P 6/m m m	104.6	2		Intermetallics 2019 107 108 115		191
84637	Tl5 Ba3 Sr5 Cu3 O19	35	C m m 2	1060	2	65	C m m m	1060	2	yes	Journal of Solid State Chemistry, 1997 128 150 155		65	65
84839	U3 (Ga2.12 Ge1.88) Ge	79	I 4	661.8	4	108	I 4 c m	661.8	4		Journal of Solid State Chemistry, 1997 131 72 77		108	108
85079	(Ca1.942 Sr0.058) Cu2 O3	22	F 2 2 2	546.4	4	69	F m m m	546.4	4	yes	Journal of the Physical Society of Japan, 1997 66 3107 3114		69	69
85080	Cu O2	22	F 2 2 2	383.2	4	69	F m m m	383.2	4	yes	Journal of the Physical Society of Japan, 1997 66 3107 3114		69	69	69
85282	Y3 Ni4 B4 C3	79	I 4	323.5	2	107	I 4 m m	323.5	2		Physica C: Superconductivity and Ist Application (Amsterdam, Netherlands), 1997 291 332 340		107	107	107
85716	La0.82 Na0.12 Mn O2.94	148	R -3	176.8	3	166	R -3 m	176.8	3		European Journal of Solid State and Inorganic Chemistry, 1998 35 273 280		166	166
85740	Tl3 Sr8 Cu4 (Cr O4) O15.9	35	C m m 2	1019.4	2	65	C m m m	1019.4	2	yes	European Physical Journal: Applied Physics, 1998 1 285 288		65	65	65
85758	Rb (Nb As O5) Cl	85	P 4/n	340.7	2	129	P 4/n m m	340.7	2		Inorganic Chemistry, 1998 37 1507 1512		129	129	129
86200	Hg Tl Ba2 Cu O5	104	P 4 n c	346.3	2	107	I 4 m m	346.3	2		Journal of Materials Research, 1998 13 1136 1140		107	107	107
86231	Li I (D2 O)	1	P 1	156.8	2	6	P 1 m 1	156.8	2		Physica Scripta, 1982 25 780 784		6	6	6
86704	(Zr O2)0.82 (Sc O1.5)0.18	148	R -3	33	1	166	R -3 m	99.1	3		Journal of the American Ceramic Society, 1998 81 2885 2893		166	166
86706	(Zr O2)0.8 (Sc O1.5)0.2	148	R -3	33	1	166	R -3 m	98.9	3		Journal of the American Ceramic Society, 1998 81 2885 2893		166	166
86708	(Zr O2)0.78 (Sc O1.5)0.22	148	R -3	32.9	1	166	R -3 m	98.7	3		Journal of the American Ceramic Society, 1998 81 2885 2893		166	166
86938	(Zr0.8 Nb0.2) D	53	P m n a	97.5	4	66	C c c m	97.5	4		Physica B: Condensed Matter (Amsterdam, Netherlands), 1998 241 1255 1257		66	66
87183	K O2	1	P 1	322.4	3	71	I m m m	322.4	3	yes	Helvetica Physica Acta, 1976 49 57 90		71	71	71
87213	Ag1.66 Au0.444 S	224	P n -3 m	119.8	2	229	I m -3 m	119.8	2		Journal of the Less-Common Metals, 1976 48 251 268		229	229
87349	Zr2 Al3 C5	159	P 3 1 c	215.3	2	194	P 63/m m c	215.3	2	yes	Zeitschrift fuer Metallkunde, 1980 71 341 346		194	194
87356	Yb2 S3	4	P 1 21 1	752.5	6	11	P 1 21/m 1	752.5	6	yes	Zhurnal Neorganicheskoi Khimii, 1976 21 2838 2840	Cenzual, K., et al. Acta Crystallogr. B 47 (1991): 433-439 (1991), #4->11	11	11	11
87415	Sb2 Te3	156	P 3 m 1	474.8	3	164	P -3 m 1	474.8	3	yes	Annalen der Physik (Berlin, Germany), 1968 21 45 56		164	164
87448	; (K0.776 Na0.181 Ca0.011) (Al0.916 Fe0.016 Mg0.011)2 (Si0.787 Al0.223 Ti0.005)4 O11 ;	1	P 1	965.2	4	5	C 1 2 1	965.2	4		Clay Science, 1998 10 423 441		5	5
87496	K Cu F3	19	P 21 21 21	536.3	8	61	P b c a	536.3	8	yes	Journal of the Physical Society of Japan, 1998 67 2488 2494		61	61	61
87789	(Bi0.5 Ag0.5) (Ti O3)	72	I b a m	237.8	4	140	I 4/m c m	237.8	4		Chemistry of Materials, 1999 11 177 183		140	140
8782	Mn0.997 Ga4.012	204	I m -3	175.3	2	229	I m -3 m	175.3	2		Physical Review Materials, 2018 2 1 7		229	229	229
87908	Ni3 Ge2	187	P -6 m 2	65.2	1	194	P 63/m m c	65.2	1	yes	Journal of the Less-Common Metals, 1971 24 23 40		194	194
87909	Ni2.74 Ge2	187	P -6 m 2	64.4	1	194	P 63/m m c	64.4	1	yes	Journal of the Less-Common Metals, 1971 24 23 40		194	194
87942	Co O2	15	C 1 2/c 1	410.5	4	12	C 1 2/m 1	205.2	2		Comptes Rendus de lAcademie des Sciences, Serie IIc: Chimie, 1999 2 409 414		12	12	12
88241	Co H0.337	173	P 63	70.1	6	186	P 63 m c	70.1	6		Journal of Alloys and Compounds, 1999 291 1 7		186	186
88252	Zr V2 D1.18	9	C 1 c 1	434.1	8	15	C 1 2/c 1	434.1	8	yes	Journal of Alloys and Compounds, 1999 291 184 189		15	15	15
88253	Zr V2 D1.48	9	C 1 c 1	438.2	8	15	C 1 2/c 1	438.2	8	yes	Journal of Alloys and Compounds, 1999 291 184 189		15	15	15
88254	Zr V2 D1.94	9	C 1 c 1	445.6	8	15	C 1 2/c 1	445.6	8	yes	Journal of Alloys and Compounds, 1999 291 184 189		15	15	15
88255	Zr V2 D2.18	9	C 1 c 1	449.3	8	15	C 1 2/c 1	449.3	8	yes	Journal of Alloys and Compounds, 1999 291 184 189		15	15	15
88256	Hf V2 D1.922	9	C 1 c 1	432.5	8	15	C 1 2/c 1	432.5	8	yes	Journal of Alloys and Compounds, 1999 291 184 189		15	15	15
88337	Bi2.34 U0.33 La0.33 O5	147	P -3	133.1	1	164	P -3 m 1	133.1	1		Journal of the Chemical Society, Dalton Transactions: Inorganic Chemistry , 1999 1999 1137 1141		164	164
88361	Na2 Rb C60	205	P a -3	2753.6	4	225	F m -3 m	2753.6	4		Journal of Physics: Condensed Matter, 1999 11 371 381		225	225	225
88363	Na2 Rb C60	205	P a -3	2759	4	225	F m -3 m	2759	4		Journal of Physics: Condensed Matter, 1999 11 371 381		225	225	225
88365	Na2 Rb C60	205	P a -3	2767.5	4	225	F m -3 m	2767.5	4		Journal of Physics: Condensed Matter, 1999 11 371 381		225	225	225
88472	Bi2 ((U0.65 Zr0.35) O5.72)	147	P -3	134.6	1	164	P -3 m 1	134.6	1		Journal of Materials Chemistry, 1999 9 435 443		164	164
88501	Co (Te Mo O6)	18	P 21 21 2	234.2	2	59	P m m n	234.2	2	yes	Journal of Molecular Catalysis A: Chemical, 1999 145 301 307		59	59	59
88642	Li V2 O5	31	P m n 21	402	4	63	C m c m	402	4	yes	Journal of Solid State Chemistry, 1999 146 129 136		63	63	63
88643	Li V2 O5	31	P m n 21	188.9	2	59	P m m n	188.9	2	yes	Journal of Solid State Chemistry, 1999 146 129 136		59	59	59
88766	Pr0.2 W O3	16	P 2 2 2	285.9	5	47	P m m m	285.9	5	yes	Journal of Solid State Chemistry, 1999 147 536 544		47	47	47
88866	K Ca2 (Ta3 O10)	21	C 2 2 2	443.4	2	65	C m m m	443.4	2	yes	Key Engineering Materials, 1999 169 231 234		65	65	65
88867	K Ca2 (Ta3 O10)	21	C 2 2 2	434	2	65	C m m m	434	2	yes	Key Engineering Materials, 1999 169 231 234		65	65	65
89009	K Ca2 (Ta3 O10)	21	C 2 2 2	443.4	2	65	C m m m	443.4	2	yes	Materials Research Bulletin, 1999 34 971 982		65	65	65
892	Yb2 Ru H6	225	F m -3 m	380.8	4	221	P m -3 m	47.6	0.5		Inorganic Chemistry, 1976 15 3050 3053		221	221	221
89236	Cu O2	22	F 2 2 2	227.2	4	69	F m m m	227.2	4	yes	Physica C: Superconductivity and Ist Application (Amsterdam, Netherlands), 1999 328 89 103		69	69	69
89837	Co O2	12	C 1 2/m 1	410.5	8	10	P 1 2/m 1	51.3	1		Acta Crystallographica, Section B: Structural Science, 2000 56 173 182		10	10	10
89852	(Na0.536 Ce0.209 Sr0.255) ((Ti0.944 Nb0.056) O3)	62	P n m a	235.9	4	127	P 4/m b m	117.9	2		Canadian Mineralogist, 2000 38 145 152		127	127
89853	(((Y4.22 Nd3.78) (H2 O)25) ((U O2)16 O8 (O H)8 (C O3)16)) (H2 O)14	4	P 1 21 1	12357.3	4	2	P -1	6178.6	2	yes	Canadian Mineralogist, 2000 38 153 162		2
90003	In Ga Zn O4	148	R -3	246	3	166	R -3 m	246	3		Crystal Research and Technology, 2000 35 151 165		166	166	166
90004	In Ga Zn O4	148	R -3	246.9	3	166	R -3 m	246.9	3		Crystal Research and Technology, 2000 35 151 165		166	166	166
90184	Sr2 Mn2 O5	58	P n n m	448.4	4	55	P b a m	224.2	2		Journal of Alloys and Compounds, 2000 296 92 97		55	55	55
9025	Cd I2	156	P 3 m 1	851.3	8	164	P -3 m 1	851.3	8	yes	Zeitschrift fuer Kristallographie, 1974 139 147 152		164	164
90516	Sr2 Fe0.97 Mo0.99 O5.96	84	P 42/m	245.9	2	87	I 4/m	245.9	2		Journal of Physics: Condensed Matter, 2000 12 8295 8308		87	87	87
90517	Sr2 Fe0.97 Mo0.99 O5.96	84	P 42/m	246.3	2	87	I 4/m	246.3	2		Journal of Physics: Condensed Matter, 2000 12 8295 8308		87	87	87
90519	Sr2 Fe0.97 Mo0.94 O5.81	84	P 42/m	246.2	2	87	I 4/m	246.2	2		Journal of Physics: Condensed Matter, 2000 12 8295 8308		87	87	87
90520	Sr2 Fe0.97 Mo0.94 O5.81	84	P 42/m	247.2	2	87	I 4/m	247.2	2		Journal of Physics: Condensed Matter, 2000 12 8295 8308		87	87	87
90640	Ba La2 Mn S5	82	I -4	876.6	4	140	I 4/m c m	876.6	4	yes	Journal of Materials Chemistry, 2000 10 2183 2185		140	140	140
90920	(Sr0.25 La0.5) (Ti O3)	50	P b a n	234.5	4	65	C m m m	234.5	4		Journal of Solid State Chemistry, 2000 149 360 369		65	65
90921	(Sr0.1 La0.6) (Ti O3)	50	P b a n	234	4	65	C m m m	234	4		Journal of Solid State Chemistry, 2000 149 360 369		65	65
91478	(Bi0.395 Co0.105) Sr2.5 Co O4.498	48	P n n n	1019.8	8	69	F m m m	1019.8	8		International Journal of Inorganic Materials, 2000 2 687 699		69
91812	(Pb0.94 Sr0.06) ((Zr0.6 Ti0.4) O3)	161	R 3 c	406.7	6	160	R 3 m	203.3	3		Materials Science & Engineering, B: Advanced Functional Solid-State Materials, 2000 75 43 52		160	160
91860	(Zn0.625 Al0.375) (O H)2 (S O4)0.188	147	P -3	72.4	1	164	P -3 m 1	72.4	1		Neues Jahrbuch fuer Mineralogie, Monatshefte, 2000 2000 455 465		164	164
91897	Ba (C O3)	163	P -3 1 c	135	2	194	P 63/m m c	135	2		Physics and Chemistry of Minerals, 2000 27 467 473		194	194
9190	Cd I2	156	P 3 m 1	425.7	4	164	P -3 m 1	425.7	4	yes	Acta Crystallographica, Section B: Structural Crystallography and Crystal Chemistry1971 27 2293 2298		164	164
92101	(Pr0.1 Sr0.9) (Mn O3)	140	I 4/m c m	221	4	123	P 4/m m m	55.2	1		Physical Review B: Condensed Matter and Materials Physics, 2000 62 6442 6449		123	123
92360	U (Cu0.96 Si1.04)	194	P 63/m m c	110.6	2	191	P 6/m m m	55.3	1		Solid State Sciences, 2000 2 773 780		191	191
93119	Sr6 Rh5 O15	165	P -3 c 1	350.9	1	193	P 63/m c m	350.9	1		Journal of the American Chemical Society, 2001 123 8790 8796		193		193
93510	Sr2 (Fe O3) F	112	P -4 2 c	781.3	8	129	P 4/n m m	195.3	2	yes	Journal of Materials Chemistry, 2001 11 527 532		129	129	129
93511	Sr2 Fe O3 F	112	P -4 2 c	788.1	8	129	P 4/n m m	197	2	yes	Journal of Materials Chemistry, 2001 11 527 532		129	129	129
93512	Sr2 Fe O3 F	112	P -4 2 c	793.1	8	129	P 4/n m m	198.3	2	yes	Journal of Materials Chemistry, 2001 11 527 532		129	129	129
9362	Co Co2 O4	216	F -4 3 m	524.6	8	227	F d -3 m	524.6	8	yes	Kristallografiya 1972 17 661 663		227	227	227
93779	Co O2	63	C m c m	293.3	4	51	P m m a	73.3	1		Journal of Solid State Chemistry, 2001 160 322 331		51	51	51
93781	Co0.885 O2	12	C 1 2/m 1	440.6	6	10	P 1 2/m 1	110.1	1		Journal of Solid State Chemistry, 2001 160 322 331		10	10	10
93855	Ba	165	P -3 c 1	379.1	6	193	P 63/m c m	379.1	6		Journal of Solid State Chemistry, 2001 161 300 306		193		193
9393	Ca1.50 Nd.50 Mn O4	42	F m m 2	341.3	4	69	F m m m	341.3	4	yes	Journal of Solid State Chemistry, 1972 5 57 61		69	69
94073	Pb3.5 V4.51 O14.75	10	P 1 2/m 1	359.6	1	12	C 1 2/m 1	179.8	0.5		Neorganicheskie Materialy, 2001 37 331 337		12	12
94562	Sr (Fe (C N)5 (N O)) (H2 O)4	10	P 1 2/m 1	1234.5	4	12	C 1 2/m 1	1234.5	4		Journal of Chemical Crystallography, 2001 31 491 500		12	12	12
94777	Sr1.5 La0.5 Cu0.5 Ti0.5 O3.78	89	P 4 2 2	378.9	4	123	P 4/m m m	378.9	4	yes	Chemistry of Materials, 2002 14 556 561		123	123
95267	Ba La2 Co S5	82	I -4	849.9	4	140	I 4/m c m	849.9	4	yes	Journal of Materials Chemistry, 2002 12 631 634		140	140	140
95416	Tl0.47 Sr2.53 Co O4.8	35	C m m 2	508.9	4	65	C m m m	508.9	4	yes	Journal of Materials Chemistry, 2002 12 1009 1016		65	65	65
95519	Ba2 (Fe W O6)	87	I 4/m	267.5	2	139	I 4/m m m	267.5	2		Materials Research Bulletin, 2002 37 1797 1813		139	139	139
95730	O0.875 F0.125	51	P m m a	55.2	1	65	C m m m	55.2	1		Solid State Sciences, 2002 4 767 772		65	65
95947	Ca0.82 (Cu0.65 Co0.35 O2)	69	F m m m	225.5	4	47	P m m m	28.2	0.5		Chemistry of Materials, 2002 14 4904 4909		47	47	47
96004	Ca0.824 Cu O2	12	C 1 2/m 1	187.1	4	69	F m m m	187.1	4		Journal of the Physical Society of Japan, 2002 71 782 789		69	69	69
96005	Ca0.824 Cu O2	12	C 1 2/m 1	227.1	4	47	P m m m	28.4	0.5		Journal of the Physical Society of Japan, 2002 71 782 789		47	47	47
96031	(Ba8 Co Rh6 O21)0.1429	165	P -3 c 1	396.6	6	193	P 63/m c m	396.6	6		Materials Research Society Symposium Proceedings, 2001 658 GG1.4.1 GG1.4.7		193		193
96244	Ca Mn2 O4	61	P b c a	596.1	8	57	P b c m	298	4		Journal of Alloys and Compounds, 2003 353 5 11		57	57	57
96262	Cu5 Ho7 Sb	125	P 4/n b m	337.6	1	123	P 4/m m m	168.8	0.5		Journal of Alloys and Compounds, 2003 353 L5 L7		123	123
96392	Gd Ba Fe2 O4.999	51	P m m a	235.8	2	47	P m m m	117.9	1		Journal of Solid State Chemistry, 2003 170 9 23		47	47	47
96437	(Sr0.8 La1.2) (Al0.8 Mg0.2) O4	44	I m m 2	181.2	2	139	I 4/m m m	181.2	2	yes	Journal of Solid State Chemistry, 2003 172 243 251		139	139
96565	Ba (Ti0.167 Nb0.667) O3	164	P -3 m 1	68.1	1	191	P 6/m m m	68.1	1		Journal of Solid State Chemistry, 2003 174 209 220		191	191
96566	Ba (Ti0.091 Nb0.727) O3	164	P -3 m 1	68.4	1	191	P 6/m m m	68.4	1		Journal of Solid State Chemistry, 2003 174 209 220		191	191
96587	Ba	165	P -3 c 1	384.4	6	193	P 63/m c m	384.4	6		Journal of Solid State Chemistry, 2003 174 96 103		193		193
96700	Ca	12	C 1 2/m 1	224.8	4	10	P 1 2/m 1	28.1	0.5		Journal of Solid State Chemistry, 2002 163 540 545		10	10	10
97008	Ti O2	1	P 1	1577.6	8	35	C m m 2	1577.6	8		Journal of the American Chemical Society, 2003 125 10050 10056		35	35	35
9724	Mn1.9 Co0.1 Sb	59	P m m n	109.4	2	129	P 4/n m m	109.4	2		Inorganics 2018 6 1 12		129	129
9726	Mn1.9 Co0.1 Sb	59	P m m n	108.4	2	129	P 4/n m m	108.4	2		Inorganics 2018 6 1 12		129	129
9729	Mn1.8 Co0.2 Sb	59	P m m n	109.4	2	129	P 4/n m m	109.4	2		Inorganics 2018 6 1 12		129	129
9730	Mn1.8 Co0.2 Sb	59	P m m n	108.5	2	129	P 4/n m m	108.5	2		Inorganics 2018 6 1 12		129	129
9732	B48 B2 C2	134	P 42/n n m	386.5	1	139	I 4/m m m	386.5	1		Journal of the Less-Common Metals, 1972 29 161 169		139	139	139
9733	B48 B2 N2	134	P 42/n n m	383.3	1	139	I 4/m m m	383.3	1		Journal of the Less-Common Metals, 1972 29 161 169		139	139	139
9736	Mn1.8 Co0.2 Sb	62	P n m a	215.6	4	65	C m m m	107.8	2		Inorganics 2018 6 1 12		65	65
9737	Mn1.9 Co0.1 Sb	62	P n m a	216.8	4	65	C m m m	108.4	2		Inorganics 2018 6 1 12		65	65
9738	Mn1.8 Co0.2 Sb	62	P n m a	217.1	4	65	C m m m	108.5	2		Inorganics 2018 6 1 12		65	65
97586	Fe1.56 (O2.3 (O H)0.08)	163	P -3 1 c	70.9	1	194	P 63/m m c	70.9	1		Applied Physics A: Materials Science & Processing, 2002 74 S1004 S1006		194	194
97587	Fe0.96 (O0.88 (O H)1.12)	143	P 3	70.9	1	194	P 63/m m c	70.9	1	yes	Applied Physics A: Materials Science & Processing, 2002 74 S1004 S1006		194	194
9787	Rb Bi (S C N)4	18	P 21 21 2	559.1	2	59	P m m n	559.1	2	yes	Polish Journal of Chemistry, 1978 52 787 791		59	59	59
98051	(Na0.5 K0.5)0.5 Bi0.5 (Ti O3)	161	R 3 c	358.1	6	160	R 3 m	179	3		Powder Diffraction, 2002 17 301 319		160	160
98054	(Na0.4 K0.6)0.5 Bi0.5 (Ti O3)	161	R 3 c	359.1	6	160	R 3 m	179.5	3		Powder Diffraction, 2002 17 301 319		160	160
98486	Sr1.32 (Mn0.677) (Mn0.149 Cu0.174) O3	165	P -3 c 1	313.4	6	193	P 63/m c m	313.4	6		Solid State Sciences, 2003 5 1117 1125		193		193
9860	Fe4 C0.63	53	P m n a	589.4	12	74	I m m a	589.4	12		Transactions of the Japan Institute of Metals, 1979 20 100 110		74	74	74
9868	La0.667 (Mg0.5 W0.5) O3	16	P 2 2 2	484.1	8	67	C m m a	484.1	8	yes	Chemistry Letters, 1979 1979 1215 1218		67	67	67
99119	Ga2 Cr1.33 Se5	146	R 3	579.5	3	160	R 3 m	579.5	3		Journal of Alloys and Compounds, 2004 366 21 27		160	160
99593	In (Cr0.333 Ti0.667) O3.333	12	C 1 2/m 1	89.5	2	10	P 1 2/m 1	22.4	0.5		Journal of Solid State Chemistry, 2004 177 2644 2648		10	10	10
99895	(Co O2)	12	C 1 2/m 1	152.4	2	10	P 1 2/m 1	38.1	0.5		Solid State Sciences, 2004 6 167 172		10	10	10
									0
